# Supplementary material for: Magnetic refrigeration material operating at a full temperature range required for hydrogen liquefaction
Source: Nat Commun. 2022 Mar 31;13:1817. doi: 10.1038/s41467-022-29340-2 (PMC8971455; doi:10.1038/s41467-022-29340-2)
Supplement: Supplementary file 2 — Source Data [file 41467_2022_29340_MOESM2_ESM.zip]

Archive with 6 entries (6 files):
- Source Data Figure 1.xlsx
- Source Data Figure 2.xlsx
- Source Data Figure 3.xlsx
- Source Data Figure 4.xlsx
- Source Data Figure 5.xlsx
- Source Data Figure 6.xlsx
