# Supplementary material for: Magnetic refrigeration material operating at a full temperature range required for hydrogen liquefaction
Source: Nat Commun. 2022 Mar 31;13:1817. doi: 10.1038/s41467-022-29340-2 (PMC8971455; doi:10.1038/s41467-022-29340-2)
Supplement: Supplementary file 2 — Source Data [file 41467_2022_29340_MOESM2_ESM.zip › Source Data Figure 1.xlsx]

## Sheet: Sheet1
Figure 1
ErCo2		HoCo2		HoNi2		HoB2		HoAl2		DyAl2
T	△S	T	△S	T	△S	T	△S	T	△S	T	△S
5	0.00907	61.5	0.04067	6	0.1008	4.42113	0.02678	5	0.00641	6	0.003
6	0.00897	62.5	0.04043	7	0.11931	7.23998	0.03456	6	0.00853	7	0.00572
7	0.00875	63.5	0.03969	8	0.13912	8.25	0.09527	7	0.01335	8	0.00393
8	0.00815	64.5	0.03927	9	0.15695	8.8	0.10962	8	0.01875	9	0.00648
9	0.00728	65.5	0.03966	10	0.18431	9.8	0.14964	9	0.0244	10	0.00761
10	0.00697	66.5	0.04366	11	0.21916	10.2	0.17922	10	0.03154	11	0.000735463
11	0.00673	67.5	0.04036	12	0.24162	10.7	0.21141	11	0.0383	12	0.00206
12	0.00687	68.5	0.04578	13	0.25745	11.2	0.24447	12	0.04503	13	0.00484
13	0.00713	69.5	0.04464	14	0.26691	11.7	0.27927	13	0.05198	14	0.00501
14	0.00739	70.5	0.04334	15	0.26393	12.1	0.30363	14	0.05815	15	0.0075
15	0.00806	71.5	0.0454	16	0.25737	12.7	0.30015	15	0.06362	16	0.00851
16	0.00899	72.5	0.04962	17	0.24931	13.3	0.29406	16	0.06827	17	0.00789
17	0.00868	73.5	0.04873	18	0.23638	13.8	0.30624	17	0.07342	18	0.00965
18	0.01046	74.5	0.05179	19	0.22431	14.3	0.32451	18	0.07812	19	0.01246
19	0.0128	75.5	0.05586	20	0.21686	14.7	0.34104	19	0.08298	20	0.01782
20	0.0145	76.5	0.05451	21	0.20683	15.8	0.348	20	0.08747	21	0.01123
21	0.01796	77.5	0.084	22	0.19319	17.2	0.3393	21	0.09293	22	0.00921
22	0.02034	78.5	0.22721	23	0.18027	18.2481	0.33214	22	0.09723	23	0.02069
23	0.02259	79.5	0.28536	24	0.16956	19.2201	0.31926	23	0.10104	24	0.01764
24	0.02497	81.5	0.27792	25	0.16065	20.2164	0.29738	24	0.10564	25	0.01528
25	0.02767	83.5	0.24799	26	0.15129	21.237	0.28716	25	0.11009	26	0.01988
26	0.03014	84.5	0.23258	27	0.14103	22.2576	0.27233	26	0.11457	27	0.01987
27	0.03288	85.5	0.23574	28	0.13297	22.9867	0.26601	27	0.11835	28	0.02274
28	0.03578	86.5	0.20713	29	0.12653	23.3512	0.25191	28	0.12315	29	0.02679
29	0.03862	87.5	0.2067	30	0.11912	26.2915	0.22128	29	0.12697	30	0.02712
30	0.04191	88.5	0.17922	31	0.10984	25.3195	0.23149	30	0.12926	31	0.02996
31	0.04531	89.5	0.18485	32	0.10406	24.4447	0.24535	31	0.132	32	0.03586
32	0.04958	90.5	0.17048	33	0.09948	27.3364	0.20742	32	0.13513	33	0.03733
33	0.07672	91.5	0.16085	34	0.09255	28.3084	0.2011	33	0.13579	34	0.03934
34	0.15964	92.5	0.15204	35	0.08763	29.3777	0.18918	34	0.13454	35	0.04007
35	0.26984	93.5	0.14159	36	0.08428	30.3011	0.17897	35	0.13233	36	0.04401
36	0.35873	94.5	0.12303	37	0.07909	31.2731	0.17119	36	0.12984	37	0.04399
37	0.38168	95.5	0.10731	38	0.0738	32.2451	0.16268	37	0.128	38	0.04362
38	0.34646	96.5	0.08879	39	0.07049	33.4601	0.15636	38	0.1243	39	0.053
39	0.3125	97.5	0.07869	40	0.06747	34.3592	0.1481	39	0.11998	40	0.05518
40	0.28739	98.5	0.06883	41	0.06344	35.2341	0.1425	40	0.11625	41	0.05728
41	0.26374	99.5	0.06428	42	0.05969	36.3519	0.13399	41	0.11233	42	0.06183
42	0.24022	100.5	0.05824	43	0.05749	37.3725	0.1284	42	0.10867	43	0.06351
43	0.21131	101.5	0.05364	44	0.05488	38.3445	0.12038	43	0.10345	44	0.06613
44	0.17209	102.5	0.05118	45	0.05113	39.2922	0.11552	44	0.09948	45	0.07014
45	0.1322	103.5	0.04667	46	0.04916	40.2642	0.11163	45	0.09517	46	0.076
46	0.10592	104.5	0.04322	47	0.04725			46	0.09069	47	0.07548
47	0.09164	105.5	0.04162	48	0.04484			47	0.08759	48	0.07673
48	0.08421	106.5	0.0408	49	0.04309			48	0.08453	49	0.08379
49	0.07797	107.5	0.03776	50	0.04126			49	0.07991	50	0.08301
50	0.07145	108.5	0.03614	51	0.03971			50	0.07506	51	0.08534
51	0.06736	109.5	0.03185	52	0.03744			51	0.07304	52	0.09284
52	0.06329			53	0.03599			52	0.07004	53	0.09675
53	0.05925			54	0.03458			53	0.06646	54	0.09933
54	0.05578			55	0.0323			54	0.06388	55	0.10202
55	0.05216			56	0.0314			55	0.06025	56	0.1038
56	0.04882			57	0.03104			56	0.0571	57	0.10528
57	0.04618			58	0.03032			57	0.05515	58	0.10628
58	0.04379			59	0.02847			58	0.05241	59	0.10665
59	0.04136							59	0.04835	60	0.10707
60	0.03988							60	0.04658	61	0.10704
61	0.03814							61	0.04624	62	0.10586
62	0.03575							62	0.04402	63	0.10546
63	0.03403							63	0.0419	64	0.10383
64	0.03259							64	0.04014	65	0.10006
65	0.03113							65	0.03869	66	0.09757
66	0.02976							66	0.03699	67	0.09491
67	0.02877							67	0.03612	68	0.09132
68	0.0278							68	0.03523	69	0.0885
69	0.02653							69	0.03345	70	0.0854
70	0.02546							70	0.03205	71	0.08202
71	0.02452							71	0.03085	72	0.07913
72	0.0236							72	0.02969	73	0.07597
73	0.02272							73	0.02902	74	0.07302
74	0.02178							74	0.02797	75	0.0713
75	0.02099							75	0.02653	76	0.06761
76	0.02025							76	0.02558	77	0.06416
77	0.01953							77	0.02471	78	0.063
78	0.01874							78	0.02371	79	0.06064
79	0.01808							79	0.02306	80	0.05953
80	0.01758							80	0.02232	81	0.05603
81	0.01691							81	0.02143	82	0.05288
82	0.01464							82	0.02055	83	0.05192
83	0.01427							83	0.01983	84	0.0499
84	0.01541							84	0.01941	85	0.04839
85	0.01492							85	0.01856	86	0.04645
86	0.01458							86	0.01789	87	0.04483
87	0.01391							87	0.01728	88	0.04312
88	0.01332							88	0.0166	89	0.04348
89	0.01304							89	0.01648	90	0.04152
								90	0.01568	91	0.03806
								91	0.01506	92	0.03699
								92	0.01478	93	0.03554
								93	0.01437	94	0.03407
								94	0.01402	95	0.03263
								95	0.01336	96	0.03165
								96	0.01299	97	0.03068
