# Supplementary material for: Magnetic refrigeration material operating at a full temperature range required for hydrogen liquefaction
Source: Nat Commun. 2022 Mar 31;13:1817. doi: 10.1038/s41467-022-29340-2 (PMC8971455; doi:10.1038/s41467-022-29340-2)
Supplement: Supplementary file 2 — Source Data [file 41467_2022_29340_MOESM2_ESM.zip › Source Data Figure 2.xlsx]

## Sheet: Figure 2a
Figure 2 a
ErCo2		ErCo1.97Fe0.03		ErCo1.96Fe0.04		ErCo1.95Fe0.05		ErCo1.93Fe0.07
T	M	T	M	T	M	T	M	T	M
4.99985	125.297	5.00024	119.678	5.00012	118.455	4.99962	124.325	5.00152	116.103
5.03561	125.343	6.00007	119.397	7.00484	118.098	5.00159	124.412	5.01729	116.172
6.01168	125.152	7.00055	119.815	9.0014	117.782	6.00117	124.356	6.0085	116.088
7.00287	124.964	8.00731	119.06	10.0006	117.728	7.00664	124.271	7.00657	116.043
8.00291	124.852	9.00172	119.56	11.0063	117.7	8.00058	124.164	8.0044	116.038
9.00741	124.706	10.0054	118.825	12.006	117.702	9.00364	124.144	9.00471	116.005
10.0054	124.617	11.0022	118.307	13.0079	117.517	10.0025	124.105	10.0034	115.98
11.0032	124.564	12.011	117.659	14.0021	117.545	11.0033	124.03	11.0022	115.944
12.0003	124.416	13.0039	117.031	15.0065	117.2	12.0006	123.916	12.0015	115.931
13.006	124.313	14.012	116.986	16.0033	117.133	13.0051	123.882	13.0143	115.919
14.0021	124.173	15.0006	116.531	17.0019	116.742	14.0072	123.824	14.0061	115.908
15.0043	124.079	16.0064	115.693	18.0014	116.513	15.0073	123.768	15.0034	115.813
16.0171	123.868	17.0008	115.541	19.0105	116.389	16.0012	123.612	16.0139	115.77
17.0095	123.636	18.0023	114.875	20.0027	116.109	17.0043	123.497	17.0079	115.762
18.0046	123.396	19.0016	113.871	21.0002	115.805	18.0078	123.277	18.0077	115.636
19.008	123.074	20.0121	113.399	22.0011	115.323	19.0035	123.085	19.0123	115.522
20.0024	122.798	21.0059	113.945	23.0046	114.937	20.0052	122.788	20.002	115.466
21.0033	122.329	22.0077	112.743	24.0038	114.515	21.0037	122.554	21.0039	115.262
22.0044	121.945	23.0069	111.605	25.0039	114.134	22.0041	122.225	22.0062	115.109
23.0008	121.415	24.0061	110.52	26.0006	113.62	23.0043	121.873	23.009	114.85
24.0063	120.874	25.0006	109.46	27.0049	113.052	24.0026	121.473	24.0079	114.577
25.0055	120.217	26.0032	108.971	28.0032	112.509	25.0049	121.056	25.0072	114.277
26.0065	119.504	27	108.588	29.0058	111.812	26.0013	120.568	26.0129	113.992
27.0011	118.762	28.0067	107.671	30.0014	111.003	27.0031	120.018	27.0039	113.607
28.0085	118.031	29.0017	107	31.0039	110.41	28.0032	119.435	28.0004	113.233
29.002	117.084	30.002	106.055	32.0027	109.534	29.007	118.759	29.0003	112.76
30.0068	116.067	31.0022	104.188	33.0064	108.845	30.0068	118.167	30.0051	112.27
31.0029	115.012	32.0029	104.307	34.0065	107.777	31.0021	117.494	32.0119	111.367
32.0015	113.857	33.0065	103.8	35	106.992	32.0027	116.82	33.0025	110.671
33.0001	112.608	34.0005	102.322	36.0028	106.063	33.0064	116.109	34.0129	110.055
34.0028	110.576	35.0041	102.31	37.0001	105.191	34.001	115.325	35.0071	109.451
35.0066	98.502	36.0041	100.696	38.0054	103.891	35.0012	114.512	36.006	108.771
36.0087	64.8531	37.0009	99.7923	39.0033	102.471	36.0031	113.631	37.0121	108.049
37.0108	41.7026	38.0015	97.6493	40.0045	100.328	37.0048	112.72	38.0044	107.275
38.0051	37.7656	39.0074	96.8496	41.001	97.4626	38.0007	111.822	39.0138	106.561
39.0048	34.7048	40.005	95.917	42.0036	93.4319	39.0049	110.853	41.0003	105.069
40.0132	32.0891	41.0043	93.7979	43.0014	88.6906	40.001	109.824	42.0046	104.141
41.001	29.829	42.0065	87.2569	44.0059	83.1946	41.0057	108.792	43.0082	103.221
42.0042	27.8178	43.0055	70.0836	45.0053	76.6614	42.0011	107.762	44.0002	102.353
43.1349	25.783	44.0066	50.458	46.0065	69.3893	43.0063	106.626	45.0081	101.437
44.0053	24.4136	45.002	43.091	47.0067	62.1945	44.0012	105.43	46.0043	100.483
45.0076	22.9991	46.0036	39.5724	48.0001	55.946	45.0076	104.284	47.0022	99.4837
46.0077	21.7181	47.0063	37.1139	49.0053	51.0326	46.0046	103.002	48.0026	98.4616
47.003	20.5806	48.0072	34.9581	50.006	47.279	47.0048	101.636	49.0113	97.4226
48.0097	19.5466	49.0052	33.1144	51.0071	44.2276	48.0012	99.9864	50.0067	96.3158
49.0066	18.6108	50.0032	31.3514	52.0079	41.7444	49	97.8268	51.0015	95.117
50.0106	17.7539	51.0065	29.8329	53.0019	39.4762	50.0039	95.0422	52.0032	93.844
51.0129	16.9779	52.0059	28.2843	54.0007	37.4826	51.0033	91.6326	53.0139	92.4838
52.0097	16.265	53.0043	26.9544	55.005	35.6837	52.0065	87.5455	54.0084	90.9552
53.0017	15.6546	54.0001	25.6848	56.0028	34.06	53.0073	82.9027	55.0067	89.2723
54.0066	15.0123	55.0049	24.533	57.0035	32.5844	54.0029	77.7449	56.0086	87.5625
55.0002	14.4802	56.0054	23.3999	58.0013	31.1911	55.0105	72.4728	57.0108	85.6902
56.0118	13.9454	57.0036	22.3765	59.0191	29.9246	56.004	67.2986	58.0061	83.803
57.0038	13.4558	58.0015	21.4868	60.0124	28.7499	57.008	62.5605	59.0132	81.8546
58.002	13.0476	59	20.5188	61.0026	27.6233	58.0057	58.2481	60.0053	79.859
59.0017	12.6301	60.0014	19.6744	62.0051	26.5945	59.0003	54.4338	61.0032	77.7495
60.0008	12.2365	61.0014	18.9243	63.0021	25.6046	60.0042	51.0675	62.0125	75.6624
61.0134	11.8488	62.0008	18.1934	64.0051	24.6441	61.0006	48.0807	63.0012	73.496
62.0057	11.5234	63.0071	17.4824	65.0084	23.7456	62.0013	45.4307	64.0004	71.312
63.0011	11.1996	64.0075	16.835	66.0041	22.9	63.0054	43.0366	65.0079	69.0779
64.0019	10.8954	65.0043	16.2311	67.0068	22.0675	64.0005	40.8249	66.0003	67.0342
65.0074	10.598	66.0077	15.6341	68.0037	21.2975	65.0075	38.8256	67.0028	64.7176
66.0043	10.3281	67.0067	15.0761	69.0015	20.6148	66.0061	37.053	68.0043	62.3004
67.0039	10.062	68.001	14.5689	70.0072	19.9027	67.0033	35.3511	69.0129	60.0484
68.0024	9.82092	69.0019	14.1174	71.0022	19.2175	68.0025	33.7693	70.0118	57.8219
69.0064	9.58559	70.001	13.6039	72.001	18.5614	69.0063	32.2721	71.0042	55.8351
70.0034	9.36222	71.0073	13.1839	73.0019	17.9533	70.0025	30.8975	72.0022	53.7943
71.0001	9.15216	72.0077	12.7698	74.0028	17.3605	71.0007	29.5978	73.0108	51.7065
72.0073	8.94105	73.004	12.3748	75.0073	16.7978	72.0004	28.3739	74.0006	49.7154
73.0002	8.74992	74.0008	11.9708	76.0015	16.2651	73.0072	27.2553	75.009	47.8907
74.0102	8.56324	75.0065	11.6393	77.0015	15.7567	74.0006	26.2209	76.0051	45.9873
75	8.38636	76.0057	11.3309	78.0045	15.2713	75.0062	25.1822	77.0185	44.2426
76.0045	8.21324	77.0059	10.9821	79.0069	14.8136	76.0015	24.1572	78.0154	42.5559
77.0154	8.04806	78.0016	10.7312	80.0046	14.3738	77.004	23.2216	79.0082	40.9629
78.005	7.89128	79.0057	10.416	81.0043	13.9561	78.0096	22.319	80.0045	39.4204
79.011	7.73802	80.005	10.1527	82.0037	13.5667	79.0001	21.5048	81.0084	37.9359
80.0023	7.59634	81.0036	9.88798	83.0099	13.1911	80.0062	20.7029	82.0025	36.6506
81.0029	7.4501	82.0053	9.64661	84.0086	12.8455	81.0056	19.9239	83.0027	35.1799
82.0057	7.31651	83.0055	9.41481	85.0041	12.4884	82.0005	19.2294	84.0032	33.9016
83.0029	7.19239	84.0061	9.17717	86.0108	12.1652	83.0045	18.5213	85.0001	32.758
84.0016	7.06669	85.0087	8.9771	87.0015	11.8563	84.0066	17.8715	86.0019	31.4966
85.0058	6.94581	86.0026	8.77865	88.0062	11.552	85.0063	17.246	87.0107	30.4584
86.0042	6.82751	87.0062	8.58205	89.0031	11.2731	86.0058	16.6555	88.0102	29.3848
87.0019	6.71108	88.0066	8.37035	90.0025	10.9938	87.0021	16.1336	89.0057	28.3344
88.006	6.59996	89.0019	8.20623	91.0036	10.7551	88.0033	15.5942
89.0036	6.49997	90.0025	8.03288	92.0023	10.5008	89.0017	15.0754
90.0177	6.39429	91.0026	7.85709	93.0062	10.2524	90.0036	14.5874
91.0052	6.2946	92.0021	7.71051	94.0078	10.017	91.0059	14.116
92.0041	6.19958	93.0034	7.56413	95.0017	9.80428	92.0049	13.6758
93.0095	6.10498	94.0025	7.42663	96.0033	9.58427	93.0068	13.2478
94.004	6.01286	95.0021	7.27814	97.0063	9.37646	94.0057	12.8685
95.0017	5.92318	96.013	7.12898	98.0049	9.1907	95.0031	12.4821
96.0058	5.843	97.0008	6.99897	99.0001	9.00514	96.003	12.1138
97.0073	5.75908	98.0108	6.85607	99.9117	8.68449	97.0005	11.7589
98.0011	5.67621	99.0018	6.75164	99.9246	8.66668	98.0029	11.4223
99.0049	5.59851	99.9107	6.6304	99.9296	8.6627	99.0011	11.0787
100.003	5.51952	99.9254	6.63416	98.9933	8.67383	99.9214	10.7866
101.002	5.44538	99.9309	6.64529	97.9921	8.7783	99.9332	10.7875
102.002	5.37131	98.9952	6.76289	96.9961	8.92727	99.9385	10.7834
103.013	5.30575	97.9961	6.89983	95.9987	9.11379	98.9952	11.1461
104.137	5.22294	96.9944	7.05251	94.9969	9.31136	97.9915	11.5448
105.006	5.16267	95.9926	7.19945	93.9959	9.49297	96.9945	11.9107
106.001	5.09793	94.995	7.3541	92.9942	9.69935	95.9946	12.2738
107.011	5.03335	93.9962	7.49681	91.9976	9.92252	94.995	12.6706
108.004	4.97171	92.9973	7.65634	90.997	10.1487	93.9921	13.0635
109.005	4.9097	91.9961	7.78793	89.9927	10.3734	92.9983	13.4919
110.002	4.85371	90.9957	7.96531	88.9938	10.6257	91.9986	13.8971
111.002	4.79726	89.9859	8.12608	87.9981	10.8707	90.9991	14.3558
112.005	4.73795	88.9994	8.31592	86.9866	11.1377	89.999	14.8295
113.012	4.68244	87.9962	8.49278	85.9985	11.415	88.9986	15.3332
114.006	4.62762	86.9941	8.68297	84.9939	11.7074	87.999	15.8672
115.008	4.57544	85.9992	8.88499	83.9972	12.0168	86.9978	16.4141
116.006	4.52385	84.9984	9.05802	82.9942	12.3216	85.9985	16.993
117.006	4.47373	83.9932	9.31222	81.994	12.6511	84.9989	17.5613
118.016	4.42246	82.9964	9.53378	80.9984	13.0181	83.993	18.2045
119.001	4.37342	81.9946	9.77915	79.996	13.3689	82.9931	18.869
120.005	4.32409	80.9943	10.0019	78.9944	13.7784	81.9976	19.5676
121.007	4.27801	79.9961	10.2612	77.995	14.1456	80.9919	20.3039
122.012	4.23424	78.9893	10.5434	76.9934	14.5832	79.9983	21.032
150.011	3.26313	77.9935	10.8489	75.9954	15.0302	78.9937	21.8328
149.994	3.26383	76.9942	11.1625	74.9977	15.5023	77.9963	22.69
148.999	3.29356	75.9927	11.4732	73.9963	15.9631	76.9959	23.5981
147.997	3.32663	74.997	11.7931	72.9914	16.5086	75.9937	24.4683
147	3.35988	73.9974	12.1281	71.994	17.0689	74.9905	25.4488
146	3.39083	72.9961	12.5188	70.9926	17.6624	73.9938	26.4867
144.995	3.42237	71.9944	12.9438	69.9931	18.322	72.9982	27.536
143.999	3.45462	70.9949	13.3201	68.9908	19.0188	71.9996	28.6768
142.997	3.48457	69.9989	13.7436	67.9982	19.7188	70.997	29.9333
141.992	3.51662	68.9979	14.2191	66.9807	20.5055	69.995	31.2289
140.99	3.549	67.9974	14.7361	65.9938	21.3399	68.9979	32.5342
139.994	3.58137	66.999	15.2591	64.9951	22.1912	67.9928	34.0227
138.989	3.61487	65.9977	15.7709	63.9945	23.0692	66.9964	35.6327
137.998	3.64796	64.9999	16.3442	62.9954	24.0432	65.9928	37.2149
136.999	3.68134	63.9977	16.9515	61.9982	25.0628	64.994	38.9527
135.998	3.71464	62.9939	17.6246	60.9994	26.0835	63.9994	40.9307
135	3.74937	61.9964	18.2616	59.9926	27.2428	62.9992	43.1035
133.995	3.78695	60.9951	19.0379	58.9981	28.5369	61.9999	45.4824
132.994	3.82453	59.9969	19.8048	57.9956	29.9196	60.9947	48.0019
131.993	3.86023	58.9978	20.6571	56.9937	31.317	59.9954	50.9023
130.995	3.89999	57.9988	21.4898	55.9951	33.1267	58.9951	54.1994
130	3.93602	56.9987	22.4389	54.9926	34.797	57.9979	57.9757
128.995	3.97629	55.9952	23.4984	53.9986	36.8882	56.9945	61.7672
127.982	4.01477	54.9999	24.5969	52.9961	38.9527	55.9968	66.3265
126.995	4.05582	53.9945	25.7661	51.9975	41.2535	54.9995	71.2524
125.988	4.09764	52.9965	27.021	50.9995	43.6449	52.9995	81.3942
124.995	4.14047	51.9977	28.2352	49.992	46.6184	51.9989	86.1536
123.995	4.18491	50.9959	29.7413	48.9963	50.1033	49.9984	94.2469
122.995	4.2282	49.9955	31.3445	47.9956	54.6076	47.9957	99.56
121.995	4.27264	48.9969	33.0253	45.9933	66.7412	46.9972	101.255
120.998	4.31681	47.9946	34.8157	43.9956	80.8483	45.9932	102.834
119.996	4.36736	46.9928	36.8521	41.9954	92.3956	44.9957	104.047
118.99	4.41458	46	39.3714	40.9921	96.4497	43.9976	105.229
117.996	4.46571	44.9947	42.4825	39.9982	99.8346	42.9988	106.479
116.995	4.51292	43.9978	47.6598	38.9945	102.464	41.9933	107.586
115.996	4.56453	42.9904	56.9883	37.9965	103.987	40.9923	108.674
114.999	4.61673	41.9997	73.1453	36.9979	105.18	39.9974	109.688
113.994	4.67069	40.997	91.2179	35.992	106.234	38.987	110.767
112.993	4.72799	39.9997	94.9709	34.9978	107.08	37.9999	111.745
111.998	4.77933	38.9939	97.1206	33.9929	108.222	36.9936	112.84
110.992	4.83938	37.9989	98.222	32.9988	109.24	35.9962	113.508
109.995	4.89683	36.9918	99.4327	31.9942	109.757	34.9973	114.387
108.994	4.96062	35.9962	99.9741			33.9997	115.133
107.998	5.02085	34.9936	101.424			32.9988	115.913
106.998	5.08075	33.9954	102.512			31.9939	116.532
105.997	5.14809	32.9978	103.494			30.9981	117.273
104.996	5.21564	31.9995	104.561			29.9977	117.896
103.987	5.28296	30.9964	105.292			28.9948	118.476
102.994	5.35144	29.9955	106.403			27.9939	119.062
101.989	5.42509	28.9955	106.796			26.9885	119.615
100.998	5.49658	27.9918	107.749			25.9951	120.117
99.9995	5.57406	26.9945	108.634			24.9939	120.602
98.9933	5.6515	25.9951	109.305			23.9963	120.939
97.9922	5.73419	24.9959	110.285			22.9917	121.375
96.9958	5.81532	23.9961	110.639			21.9995	121.706
95.993	5.89282	22.9978	111.012			20.9958	121.983
94.9952	5.98041	21.9939	111.734			19.994	122.252
93.9975	6.07154	20.9965	112.398			18.9931	122.504
92.9999	6.16573	19.9963	113.182			17.9956	122.714
91.9929	6.25458	18.993	113.677			16.9938	122.876
90.9821	6.35795	17.9933	113.5			15.9974	123.07
89.9942	6.46217	16.9927	114.597			14.999	123.149
88.9977	6.55994	15.9955	114.517			13.9768	123.208
87.728	6.69751	14.9937	115.137			12.9965	123.334
86.9927	6.78191	13.9974	115.769			11.9855	123.416
85.9934	6.89264	12.9979	116.265			10.995	123.505
84.9989	7.00986	11.998	116.687			9.99504	123.503
83.7242	7.16629	10.9986	116.919			8.99898	123.554
82.995	7.25934	9.9976	117.307			7.99237	123.585
81.9986	7.39494	8.99109	117.852			6.99409	123.718
80.9978	7.52983	7.9978	117.661			5.99387	123.916
79.995	7.66676	6.99451	118.241			5.00091	124.198
78.9925	7.8125	5.99455	118.592
77.993	7.97083	4.99915	119.232
76.575	8.19361
75.7254	8.33131
74.9967	8.45953
73.9994	8.6426
72.9962	8.83009
71.987	9.01304
70.9919	9.22184
69.9917	9.43845
68.9856	9.6618
67.9875	9.88497
66.9938	10.1341
65.9962	10.3898
64.9947	10.6697
63.9916	10.9414
62.998	11.2613
61.9853	11.5813
60.9948	11.905
59.995	12.275
58.9948	12.6668
57.9954	13.0893
56.9936	13.5116
55.9964	13.9881
54.9955	14.5091
53.9931	15.0728
52.9945	15.671
51.9961	16.287
50.9988	17.0011
49.9977	17.7886
49	18.653
47.998	19.5293
46.9893	20.558
45.9955	21.6942
44.9903	22.9735
43.9973	24.2826
42.9932	25.8722
41.9881	27.647
40.9986	29.6434
39.9959	31.8973
38.9918	34.307
37.9962	37.2762
36.9972	40.877
35.7298	48.4881
34.5835	76.4675
33.726	103.388
32.9914	112.129
31.9977	113.56
30.9877	114.774
29.9965	115.835
28.9867	116.806
27.9876	117.749
26.9941	118.601
25.9873	119.374
24.9937	120.09
23.995	120.687
22.9959	121.271
21.9977	121.776
20.9987	122.252
19.9975	122.568
18.9907	122.951
17.9986	123.23
16.9915	123.501
15.9928	123.742
14.9989	123.93
13.9981	124.054
12.9979	124.147
11.9986	124.31
10.993	124.388
9.99914	124.513
8.99215	124.637
7.99756	124.753
6.9944	124.876
5.98772	125.034
4.99992	125.241

## Sheet: Figure 2b
Figure 2b
ErCo2		ErCo1.96Fe0.04		ErCo1.9Ni0.06Fe0.04		ErCo1.85Ni0.11Fe0.04
T	M	T	M	T	M	T	M
4.99985	125.297	5.00012	118.455	4.9999	129.599	4.99983	118.9
5.03561	125.343	7.00484	118.098	5.26425	129.624	5.04189	118.85
6.01168	125.152	9.0014	117.782	6.26155	129.346	6.26553	119.223
7.00287	124.964	10.0006	117.728	7.26612	129.393	7.00874	118.848
8.00291	124.852	11.0063	117.7	8.00174	129.279	8.00636	118.538
9.00741	124.706	12.006	117.702	9.0087	129.097	9.0041	118.237
10.0054	124.617	13.0079	117.517	10.004	129.056	10.0097	118.159
11.0032	124.564	14.0021	117.545	11.0123	129.267	11.0069	118.117
12.0003	124.416	15.0065	117.2	12.0054	128.762	12.0018	117.602
13.006	124.313	16.0033	117.133	13.0053	128.734	13.0027	117.922
14.0021	124.173	17.0019	116.742	14.0003	128.48	14.0022	116.648
15.0043	124.079	18.0014	116.513	15.004	128.427	15.0075	117.216
16.0171	123.868	19.0105	116.389	16.0021	127.931	16.0033	115.686
17.0095	123.636	20.0027	116.109	17.0056	127.735	17.0052	115.373
18.0046	123.396	21.0002	115.805	18.0024	127.136	18.0081	114.562
19.008	123.074	22.0011	115.323	19.0127	126.898	19.0074	113.866
20.0024	122.798	23.0046	114.937	20.0068	126.303	20.0058	112.305
21.0033	122.329	24.0038	114.515	21.0022	125.5	21.004	111.971
22.0044	121.945	25.0039	114.134	22.0057	125.268	22.0062	109.722
23.0008	121.415	26.0006	113.62	23.0024	124.36	23.003	107.549
24.0063	120.874	27.0049	113.052	24.0026	123.461	24.0038	104.937
25.0055	120.217	28.0032	112.509	25.2969	122.16	25.008	100.896
26.0065	119.504	29.0058	111.812	26.0068	121.366	26.0025	95.2205
27.0011	118.762	30.0014	111.003	27.0056	120.669	27.0018	88.742
28.0085	118.031	31.0039	110.41	28.0018	118.923	28.0058	81.0842
29.002	117.084	32.0027	109.534	29.0076	117.547	29.0039	74.0398
30.0068	116.067	33.0064	108.845	30.0067	116.126	30.0018	68.0357
31.0029	115.012	34.0065	107.777	31.0024	114.339	31.005	62.9386
32.0015	113.857	35	106.992	32.0026	111.683	32.0061	58.4894
33.0001	112.608	36.0028	106.063	33.0033	107.769	33.0057	54.3653
34.0028	110.576	37.0001	105.191	34.0028	103.472	34.0064	50.9453
35.0066	98.502	38.0054	103.891	35.0033	97.0561	35.001	48.0144
36.0087	64.8531	39.0033	102.471	36.0037	90.0195	36.0001	45.0013
37.0108	41.7026	40.0045	100.328	37.0014	82.746	37.0061	42.4294
38.0051	37.7656	41.001	97.4626	38.0041	76.3083	38.007	40.0904
39.0048	34.7048	42.0036	93.4319	39.0003	70.3504	39.004	37.9276
40.0132	32.0891	43.0014	88.6906	40.0091	65.5689	40.0079	35.9053
41.001	29.829	44.0059	83.1946	41.0006	61.3024	41.0051	34.0315
42.0042	27.8178	45.0053	76.6614	42.0013	57.6165	42.0036	32.3083
43.1349	25.783	46.0065	69.3893	43.0229	54.1298	43.0061	30.6958
44.0053	24.4136	47.0067	62.1945	44.0096	51.2676	44.0047	29.182
45.0076	22.9991	48.0001	55.946	45.002	48.5761	45.135	27.5508
46.0077	21.7181	49.0053	51.0326	46.0066	46.0354	46.0031	26.4227
47.003	20.5806	50.006	47.279	47.005	43.7942	47.0025	25.2058
48.0097	19.5466	51.0071	44.2276	48.0004	41.6271	48.0041	24.0412
49.0066	18.6108	52.0079	41.7444	49.0064	39.6577	49.0048	22.9785
50.0106	17.7539	53.0019	39.4762	50.0048	37.6679	50.0034	21.9631
51.0129	16.9779	54.0007	37.4826	51.0051	36.0318	51.0044	21.0069
52.0097	16.265	55.005	35.6837	52.0078	34.3778	52.0043	20.1239
53.0017	15.6546	56.0028	34.06	53.0016	32.8989	53.0032	19.2903
54.0066	15.0123	57.0035	32.5844	54.0011	31.4038	54.0071	18.5019
55.0002	14.4802	58.0013	31.1911	55.0015	30.0564	55.0072	17.7596
56.0118	13.9454	59.0191	29.9246	56.0002	28.7265	56.0116	17.0677
57.0038	13.4558	60.0124	28.7499	57.0003	27.5107	57.0122	16.4128
58.002	13.0476	61.0026	27.6233	58.0054	26.3552	58.0044	15.84
59.0017	12.6301	62.0051	26.5945	59.0018	25.269	59.0065	15.2136
60.0008	12.2365	63.0021	25.6046	60.0001	24.2395	60.0064	14.6992
61.0134	11.8488	64.0051	24.6441	61.0117	23.2558	61.0028	14.1761
62.0057	11.5234	65.0084	23.7456	62.0016	22.2986	62.0017	13.6808
63.0011	11.1996	66.0041	22.9	63.003	21.4607	63.0053	13.2051
64.0019	10.8954	67.0068	22.0675	64.0128	20.6185	64.0036	12.7667
65.0074	10.598	68.0037	21.2975	65.0021	19.8491	65.0037	12.355
66.0043	10.3281	69.0015	20.6148	66.0031	19.1223	66.0011	11.9575
67.0039	10.062	70.0072	19.9027	67.0096	18.3956	67.0015	11.5834
68.0024	9.82092	71.0022	19.2175	68.007	17.7004	68.0018	11.2217
69.0064	9.58559	72.001	18.5614	69.0036	17.0541	69.008	10.8898
70.0034	9.36222	73.0019	17.9533	70.0021	16.4695	70.0053	10.5635
71.0001	9.15216	74.0028	17.3605	71.0084	15.8841	71.0041	10.2625
72.0073	8.94105	75.0073	16.7978	72.0043	15.3506	72.0082	9.97056
73.0002	8.74992	76.0015	16.2651	73.0021	14.8729	73.0009	9.69966
74.0102	8.56324	77.0015	15.7567	74.003	14.3695	74.0038	9.43511
75	8.38636	78.0045	15.2713	75.0109	13.9072	75.0075	9.17172
76.0045	8.21324	79.0069	14.8136	76.002	13.4731	76.0163	8.96006
77.0154	8.04806	80.0046	14.3738	77.0039	13.0496	77.0076	8.73125
78.005	7.89128	81.0043	13.9561	78.0045	12.6573	78.0033	8.51116
79.011	7.73802	82.0037	13.5667	79.0034	12.2582	79.0038	8.30042
80.0023	7.59634	83.0099	13.1911	79.9419	11.9485	79.941	8.1266
81.0029	7.4501	84.0086	12.8455	79.9509	11.9404	79.9519	8.12414
82.0057	7.31651	85.0041	12.4884	79.9546	11.9491	79.954	8.12647
83.0029	7.19239	86.0108	12.1652	78.9959	12.3341	78.983	8.3437
84.0016	7.06669	87.0015	11.8563	77.9941	12.7763	77.998	8.57131
85.0058	6.94581	88.0062	11.552	76.9998	13.1777	76.9975	8.79172
86.0042	6.82751	89.0031	11.2731	75.9935	13.6106	75.9912	9.02362
87.0019	6.71108	90.0025	10.9938	74.9885	14.0708	74.9967	9.27135
88.006	6.59996	91.0036	10.7551	73.9978	14.5159	73.9989	9.52242
89.0036	6.49997	92.0023	10.5008	72.9963	15.0018	72.9959	9.77542
90.0177	6.39429	93.0062	10.2524	71.9976	15.5261	71.9963	10.0558
91.0052	6.2946	94.0078	10.017	70.9941	16.0991	70.9971	10.3469
92.0041	6.19958	95.0017	9.80428	69.9925	16.6613	69.9964	10.6529
93.0095	6.10498	96.0033	9.58427	68.9965	17.2353	68.9967	10.9701
94.004	6.01286	97.0063	9.37646	67.9999	17.8836	67.9984	11.2951
95.0017	5.92318	98.0049	9.1907	66.9914	18.5571	66.9971	11.6478
96.0058	5.843	99.0001	9.00514	65.9979	19.2663	65.9989	12.0322
97.0073	5.75908	99.9117	8.68449	64.995	19.9819	64.993	12.423
98.0011	5.67621	99.9246	8.66668	63.9843	20.7585	63.9982	12.8169
99.0049	5.59851	99.9296	8.6627	62.9951	21.591	62.9932	13.2682
100.003	5.51952	98.9933	8.67383	61.9965	22.4267	61.9935	13.737
101.002	5.44538	97.9921	8.7783	60.9956	23.373	60.9951	14.1961
102.002	5.37131	96.9961	8.92727	59.9961	24.3703	59.9993	14.7231
103.013	5.30575	95.9987	9.11379	58.9953	25.3352	58.9931	15.2731
104.137	5.22294	94.9969	9.31136	57.9979	26.4352	57.9967	15.8666
105.006	5.16267	93.9959	9.49297	56.9992	27.5945	56.9955	16.4816
106.001	5.09793	92.9942	9.69935	55.9993	28.8124	55.9929	17.0903
107.011	5.03335	91.9976	9.92252	54.9998	30.0288	54.9958	17.7888
108.004	4.97171	90.997	10.1487	53.9956	31.4185	53.9966	18.5596
109.005	4.9097	89.9927	10.3734	52.9989	32.8428	52.9877	19.3345
110.002	4.85371	88.9938	10.6257	51.9911	34.4268	51.9949	20.1227
111.002	4.79726	87.9981	10.8707	50.9968	35.9508	50.9953	21.002
112.005	4.73795	86.9866	11.1377	49.9998	37.6989	49.9982	21.9598
113.012	4.68244	85.9985	11.415	48.9944	39.5847	48.9962	22.962
114.006	4.62762	84.9939	11.7074	47.9916	41.606	47.9938	23.9688
115.008	4.57544	83.9972	12.0168	46.9995	43.5779	46.9988	25.1232
116.006	4.52385	82.9942	12.3216	45.9962	45.8898	45.9928	26.35
117.006	4.47373	81.994	12.6511	44.9914	48.3605	44.995	27.6419
118.016	4.42246	80.9984	13.0181	43.9999	51.0995	43.9928	28.9403
119.001	4.37342	79.996	13.3689	42.9941	53.8186	42.9994	30.4478
120.005	4.32409	78.9944	13.7784	41.9972	57.0705	41.9991	32.0357
121.007	4.27801	77.995	14.1456	40.995	60.7037	40.998	33.771
122.012	4.23424	76.9934	14.5832	39.9938	64.7628	39.7227	36.1303
150.011	3.26313	75.9954	15.0302	38.992	69.3686	38.9937	37.468
149.994	3.26383	74.9977	15.5023	37.9971	74.5735	37.9981	39.5981
148.999	3.29356	73.9963	15.9631	36.999	80.9614	36.9949	41.9426
147.997	3.32663	72.9914	16.5086	35.9976	88.1668	35.9963	44.4992
147	3.35988	71.994	17.0689	34.9936	95.4614	34.9992	47.2616
146	3.39083	70.9926	17.6624	33.9925	101.796	33.9997	50.0707
144.995	3.42237	69.9931	18.322	32.9987	107.366	32.9953	53.3792
143.999	3.45462	68.9908	19.0188	31.9913	111.045	31.5824	58.8116
142.997	3.48457	67.9982	19.7188	30.9979	114.11	30.723	62.5624
141.992	3.51662	66.9807	20.5055	29.9929	116.552	29.9977	66.1201
140.99	3.549	65.9938	21.3399	28.9949	117.939	28.9893	71.6151
139.994	3.58137	64.9951	22.1912	27.9893	119.148	27.9954	77.9096
138.989	3.61487	63.9945	23.0692	26.9953	120.63	26.9992	84.5536
137.998	3.64796	62.9954	24.0432	25.9984	121.539	25.9942	91.8595
136.999	3.68134	61.9982	25.0628	24.9973	122.851	24.9959	98.4255
135.998	3.71464	60.9994	26.0835	23.9933	123.385	23.9896	103.766
135	3.74937	59.9926	27.2428	22.9929	124.332	22.9943	107.172
133.995	3.78695	58.9981	28.5369	21.9978	125.147	21.9968	109.081
132.994	3.82453	57.9956	29.9196	20.9992	125.625	20.9981	110.901
131.993	3.86023	56.9937	31.317	19.9989	126.132	19.9947	111.994
130.995	3.89999	55.9951	33.1267	18.9933	126.829	18.9949	114.091
130	3.93602	54.9926	34.797	17.9959	127.348	17.9965	114.271
128.995	3.97629	53.9986	36.8882	16.9951	127.792	16.9945	115.128
127.982	4.01477	52.9961	38.9527	15.9974	127.937	15.9993	115.662
126.995	4.05582	51.9975	41.2535	14.9945	128.301	14.9944	116.187
125.988	4.09764	50.9995	43.6449	13.9954	128.693	13.9958	116.659
124.995	4.14047	49.992	46.6184	12.9999	128.76	12.9997	116.957
123.995	4.18491	48.9963	50.1033	11.9895	128.905	11.9951	117.795
122.995	4.2282	47.9956	54.6076	10.9855	129.046	10.994	116.832
121.995	4.27264	45.9933	66.7412	9.9938	129.206	9.86519	117.826
120.998	4.31681	43.9956	80.8483	8.99854	129.207	8.99847	118.694
119.996	4.36736	41.9954	92.3956	7.99195	129.592	7.99661	118.2
118.99	4.41458	40.9921	96.4497	6.998	129.194	6.99972	118.625
117.996	4.46571	39.9982	99.8346	5.99273	129.371	5.99012	118.151
116.995	4.51292	38.9945	102.464
115.996	4.56453	37.9965	103.987
114.999	4.61673	36.9979	105.18
113.994	4.67069	35.992	106.234
112.993	4.72799	34.9978	107.08
111.998	4.77933	33.9929	108.222
110.992	4.83938	32.9988	109.24
109.995	4.89683	31.9942	109.757
108.994	4.96062
107.998	5.02085
106.998	5.08075
105.997	5.14809
104.996	5.21564
103.987	5.28296
102.994	5.35144
101.989	5.42509
100.998	5.49658
99.9995	5.57406
98.9933	5.6515
97.9922	5.73419
96.9958	5.81532
95.993	5.89282
94.9952	5.98041
93.9975	6.07154
92.9999	6.16573
91.9929	6.25458
90.9821	6.35795
89.9942	6.46217
88.9977	6.55994
87.728	6.69751
86.9927	6.78191
85.9934	6.89264
84.9989	7.00986
83.7242	7.16629
82.995	7.25934
81.9986	7.39494
80.9978	7.52983
79.995	7.66676
78.9925	7.8125
77.993	7.97083
76.575	8.19361
75.7254	8.33131
74.9967	8.45953
73.9994	8.6426
72.9962	8.83009
71.987	9.01304
70.9919	9.22184
69.9917	9.43845
68.9856	9.6618
67.9875	9.88497
66.9938	10.1341
65.9962	10.3898
64.9947	10.6697
63.9916	10.9414
62.998	11.2613
61.9853	11.5813
60.9948	11.905
59.995	12.275
58.9948	12.6668
57.9954	13.0893
56.9936	13.5116
55.9964	13.9881
54.9955	14.5091
53.9931	15.0728
52.9945	15.671
51.9961	16.287
50.9988	17.0011
49.9977	17.7886
49	18.653
47.998	19.5293
46.9893	20.558
45.9955	21.6942
44.9903	22.9735
43.9973	24.2826
42.9932	25.8722
41.9881	27.647
40.9986	29.6434
39.9959	31.8973
38.9918	34.307
37.9962	37.2762
36.9972	40.877
35.7298	48.4881
34.5835	76.4675
33.726	103.388
32.9914	112.129
31.9977	113.56
30.9877	114.774
29.9965	115.835
28.9867	116.806
27.9876	117.749
26.9941	118.601
25.9873	119.374
24.9937	120.09
23.995	120.687
22.9959	121.271
21.9977	121.776
20.9987	122.252
19.9975	122.568
18.9907	122.951
17.9986	123.23
16.9915	123.501
15.9928	123.742
14.9989	123.93
13.9981	124.054
12.9979	124.147
11.9986	124.31
10.993	124.388
9.99914	124.513
8.99215	124.637
7.99756	124.753
6.9944	124.876
5.98772	125.034
4.99992	125.241

## Sheet: Figure 2c
Figure 2c
ErCo2
27 k		30 K		33 K		36 K		39 K		42 K		45 K		48 K		51 K		54 K		57 K		60 K		63 K		66 K		69 K
μH/M	M2	μH/M	M2	μH/M	M2	μH/M	M2	μH/M	M2	μH/M	M2	μH/M	M2	μH/M	M2	μH/M	M2	μH/M	M2	μH/M	M2	μH/M	M2	μH/M	M2	μH/M	M2	μH/M	M2
-2.44459e-06	169.349	1.32614e-06	143.865	3.96324e-06	125	2.10886e-05	0.10449	-0.000166281	0.02689	-0.000334227	0.00972	-0.000465899	0.00434	-0.00021539	0.00225	0.000146192	0.00151	0.000246694	0.00104	-0.000415636	0.000747228	0.000676317	0.000722469	-0.00141	0.000548941	-0.00155	0.000449686	0.000577122	0.000387564
0.0027	1093.85	0.00268	1115.03	0.00283	998.057	0.0079	128.223	0.01337	44.7917	0.02093	18.2729	0.02954	9.17166	0.03845	5.41011	0.04718	3.59581	0.05547	2.6012	0.06341	1.98868	0.07113	1.58112	0.07868	1.29203	0.08608	1.07999	0.0933	0.91905
0.00284	3957.46	0.00286	3912.15	0.00297	3626.85	0.00946	357.61	0.01506	141.177	0.02215	65.2274	0.03022	35.0509	0.03868	21.3944	0.04714	14.4054	0.05527	10.4785	0.06308	8.04379	0.07069	6.40495	0.07817	5.23847	0.08552	4.37656	0.09269	3.72516
0.00322	6949.04	0.00326	6763.7	0.00337	6337.26	0.01096	600.15	0.01658	261.942	0.02341	131.391	0.03115	74.2507	0.03926	46.7346	0.04746	31.982	0.05544	23.4297	0.06318	18.0418	0.07072	14.4006	0.07817	11.7899	0.08549	9.85578	0.09265	8.39147
0.00374	9156.16	0.00381	8829.61	0.00393	8308.9	0.01224	855.187	0.01793	398.452	0.02458	211.902	0.03203	124.86	0.03989	80.4893	0.04786	55.9093	0.05571	41.2644	0.06339	31.8718	0.07087	25.4973	0.07831	20.8817	0.08558	17.4874	0.09275	14.8866
0.00435	10580	0.00444	10157.1	0.00458	9560.45	0.01333	1125.79	0.01914	546.235	0.02566	303.964	0.03286	185.356	0.0405	122.012	0.04833	85.6827	0.05607	63.6432	0.06364	49.4161	0.07109	39.5957	0.07846	32.5068	0.08574	27.2166	0.09288	23.1949
0.00501	11466.7	0.00512	10993	0.00528	10341.5	0.01427	1414.24	0.0202	706.054	0.02662	406.757	0.03366	254.269	0.04111	170.55	0.04878	121.126	0.05641	90.5441	0.06392	70.5252	0.07132	56.6596	0.07865	46.5758	0.08592	39.0367	0.09306	33.2731
0.0057	12064.8	0.00583	11546.1	0.00601	10871.5	0.01504	1734.49	0.02116	876.014	0.0275	518.754	0.03441	331.335	0.0417	225.563	0.04922	161.877	0.05674	121.833	0.06417	95.2432	0.07156	76.5986	0.07884	63.1007	0.08606	52.9601	0.0932	45.1543
0.00641	12483	0.00655	11954.3	0.00675	11257.2	0.01563	2097.06	0.02205	1053.58	0.02828	640.428	0.03508	416.396	0.04224	287.1	0.04966	207.756	0.05706	157.368	0.06445	123.333	0.07174	99.5295	0.07901	82.0708	0.08623	68.8955	0.09336	58.7808
0.00712	12805.4	0.00727	12259.3	0.00749	11570.7	0.01575	2612.38	0.0228	1247.7	0.02903	769.501	0.03571	508.454	0.04277	354.498	0.05007	258.614	0.05739	196.855	0.06469	154.947	0.07199	125.104	0.07918	103.424	0.08634	86.9872	0.09348	74.1934
0.00783	13071.4	0.00799	12533.9	0.00823	11820.5	0.01585	3184.94	0.02355	1442.96	0.02972	906.043	0.03632	606.982	0.04328	427.343	0.05047	314.243	0.05771	240.349	0.06494	189.789	0.07218	153.629	0.07935	127.122	0.08654	106.889	0.09362	91.3333
0.00853	13309.2	0.00871	12753.8	0.00896	12063.4	0.0146	4546.18	0.02421	1652.47	0.03039	1048.6	0.03688	712.058	0.04374	506.282	0.05084	374.714	0.05802	287.703	0.0652	227.842	0.07236	184.983	0.07953	153.122	0.08667	128.957	0.09373	110.251
0.00924	13508.4	0.00943	12965.4	0.00969	12267.6	0.01369	6149.07	0.02486	1865.81	0.03101	1198.35	0.03742	823.08	0.04417	590.694	0.05122	439.426	0.05834	338.633	0.06546	268.994	0.07256	218.95	0.07972	181.386	0.0868	152.991	0.09388	130.781
0.00994	13691.9	0.01015	13143.9	0.01042	12458.8	0.01256	8576.92	0.02543	2092.11	0.0316	1354.49	0.03796	938.889	0.04465	678.609	0.0516	508.189	0.05863	393.557	0.06569	313.502	0.0728	255.259	0.07987	212.068	0.08695	178.953	0.09401	153.086
0.01064	13866.4	0.01084	13344.2	0.01114	12642.4	0.01185	11165.9	0.02599	2323.53	0.03218	1514.64	0.03846	1060.66	0.04507	772.406	0.05197	580.976	0.05891	452.054	0.06597	360.569	0.073	294.435	0.08005	244.85	0.08713	206.656	0.09414	177.033
0.01133	14021	0.01156	13475.2	0.01185	12824.6	0.0123	11907.5	0.02649	2567.12	0.03272	1682.09	0.03895	1187.16	0.04551	869.665	0.05233	657.77	0.05923	513.373	0.06621	410.832	0.0732	336.14	0.08025	279.682	0.08727	236.481	0.09429	202.589
0.01202	14177.7	0.01226	13641.6	0.01257	12965.6	0.013	12118.5	0.02696	2819.4	0.03325	1854.02	0.03944	1317.73	0.04591	972.123	0.05267	738.852	0.05953	578.276	0.06645	464.032	0.07345	379.897	0.08043	316.798	0.08742	268.14	0.0944	229.961
0.01272	14306.6	0.01295	13804.4	0.01328	13110.5	0.01372	12288	0.02738	3084.86	0.03372	2034.36	0.04031	1595.98	0.04626	1081.23	0.05302	823.095	0.05983	646.202	0.06673	519.571	0.07363	426.734	0.08058	356.315	0.08757	301.711	0.09455	258.789
0.01339	14457.9	0.01364	13949.7	0.01399	13253.3	0.01444	12440.9	0.02776	3364.54	0.03422	2215.61	0.04081	1735.44	0.04704	1305.86	0.05338	910.315	0.06013	717.334	0.06699	577.917	0.07386	475.501	0.08077	397.532	0.08775	336.816	0.0947	289.237
0.01406	14608.1	0.01432	14083.8	0.01469	13397.2	0.01516	12582.1	0.02816	3645.37	0.03467	2404.6	0.04163	2036.83	0.04748	1420.61	0.05371	1001.67	0.06043	791.252	0.06725	639.06	0.07408	526.621	0.08098	440.634	0.08794	373.644	0.09486	321.138
0.01475	14722.3	0.01501	14203.9	0.01539	13518.3	0.01587	12716.8	0.0284	3968.77	0.03514	2592.54	0.04246	2349.06	0.04819	1668.1	0.05407	1095.4	0.06072	868.551	0.0675	702.715	0.0743	579.994	0.08121	485.473	0.08806	412.888	0.09497	355.058
0.01542	14848.8	0.0157	14319.1	0.01609	13631.9	0.01659	12832.9	0.02854	4335.58	0.03559	2787.62	0.04288	2507.92	0.04894	1924.86	0.05441	1192.69	0.06101	948.306	0.06776	768.888	0.07452	635.715	0.08134	533.518	0.08828	453.006	0.09514	389.995
0.0161	14941	0.01638	14432.3	0.01679	13740	0.0173	12948.7	0.02849	4772.12	0.03601	2987.22	0.04329	2669.82	0.04937	2052.59	0.05476	1291.9	0.06133	1030.1	0.06803	837.116	0.07475	693.34	0.08158	582.205	0.08842	495.545	0.09528	426.752
0.01678	15043.8	0.01707	14528.2	0.0175	13834.8	0.01802	13038.6	0.02819	5330.76	0.03644	3189.55	0.0437	2834.2	0.04977	2184.85	0.0551	1395.08	0.06185	1205.45	0.06825	909.23	0.07497	753.356	0.0818	632.919	0.08861	539.349	0.09543	465.025
0.01745	15144.8	0.01776	14617.3	0.0182	13924.4	0.01874	13129.9	0.02757	6067.82	0.03685	3395.6	0.0441	3001.08	0.05014	2320.95	0.05543	1500.97	0.06223	1291.95	0.06854	981.438	0.07522	814.966	0.08202	685.476	0.08882	584.51	0.09562	504.357
0.01811	15250.3	0.01844	14713.9	0.01889	14014.1	0.01945	13219.8	0.02657	7088.7	0.03724	3608.2	0.04449	3170.94	0.05052	2458.81	0.05578	1607.94	0.06255	1382.96	0.06883	1056.05	0.07548	878.098	0.08221	740.319	0.089	631.582	0.09578	545.401
0.01879	15327.7	0.01913	14785	0.01958	14109.3	0.02016	13313	0.02565	8223.1	0.03762	3824.1	0.04487	3344.36	0.05088	2600.41	0.0561	1719.3	0.06283	1478.07	0.06927	1216.32	0.0757	944.25	0.08239	797.247	0.08921	679.943	0.09594	587.928
0.01946	15408.9	0.01983	14847.3	0.02029	14175	0.02087	13392.6	0.02473	9540.94	0.03799	4044.04	0.04526	3517.02	0.05126	2741.83	0.05645	1831.34	0.06341	1674.64	0.06963	1294.32	0.07596	1011.31	0.08261	855.055	0.08937	730.726	0.09613	631.593
0.02014	15466	0.02052	14907.8	0.021	14237.5	0.02159	13465.8	0.02401	10885.9	0.03834	4270.25	0.04564	3692.74	0.05194	3038.81	0.05711	2064.28	0.06402	1877.23	0.07009	1466.49	0.0762	1080.96	0.08282	915.019	0.08955	782.616	0.0963	676.729
0.02082	15530.6	0.02121	14966.3	0.02169	14308.2	0.02229	13549.8	0.02389	11798.8	0.03867	4501.57	0.046	3873.91	0.05266	3336.64	0.05776	2305.92	0.06463	2087.27	0.07045	1549.95	0.07646	1151.45	0.08306	975.923	0.08978	835.236	0.09649	723.098
0.02151	15578.6	0.0219	15027.4	0.02239	14376	0.023	13620.6	0.02431	12195.9	0.03899	4739.94	0.04639	4050.74	0.05339	3639.04	0.05818	2421.66	0.06496	2192.9	0.07096	1731.47	0.07672	1224.07	0.08343	1105.2	0.08997	890.119	0.0967	770.446
0.02218	15642.3	0.02258	15091.2	0.02308	14443.9	0.02371	13682.3	0.02489	12415.9	0.03926	4991.08	0.04676	4231.73	0.05376	3792.5	0.05854	2543.52	0.06529	2300.51	0.07133	1818.66	0.07694	1299.68	0.08373	1169.22	0.0902	945.631	0.09688	819.59
0.02287	15676.2	0.02326	15155	0.02378	14499.7	0.02442	13742.6	0.02557	12542	0.03954	5244.33	0.04712	4416.86	0.05413	3944.91	0.05886	2670.77	0.06568	2404.84	0.07166	1909.53	0.07723	1374.46	0.08399	1235.84	0.09052	1063.91	0.09707	869.88
0.02354	15732.2	0.02394	15214.4	0.02447	14555.3	0.02512	13818.7	0.02625	12652.6	0.03976	5514.99	0.04749	4600.39	0.05449	4101.45	0.05949	2931.13	0.066	2515.73	0.07192	2005.59	0.07766	1534.48	0.08423	1304.27	0.09085	1121.17	0.09723	922.194
0.02423	15767.5	0.02462	15264.6	0.02516	14615.5	0.02582	13878.8	0.02696	12727.5	0.03993	5804.06	0.04783	4790.52	0.05487	4254.83	0.05993	3051.84	0.06627	2631.98	0.07219	2102.93	0.07798	1612.52	0.08447	1374.47	0.09108	1182.14	0.09745	974.432
0.0249	15816.3	0.0253	15315.1	0.02585	14680.9	0.02652	13941.2	0.02766	12818.6	0.04004	6116.19	0.04819	4978.26	0.05523	4411.94	0.06026	3183.04	0.06658	2746.98	0.07272	2302.29	0.07828	1693.24	0.0847	1446.31	0.09128	1245.23	0.09766	1028.12
0.02555	15893.5	0.02599	15353.7	0.02654	14730.3	0.02722	14001.2	0.02836	12899.5	0.04006	6465.76	0.04851	5175.17	0.05556	4573.83	0.0609	3453.13	0.0669	2861.47	0.07313	2395.2	0.07855	1776.27	0.08495	1518.52	0.09152	1308.54	0.09787	1083.21
0.02622	15941.6	0.02666	15414.7	0.02724	14772.5	0.02791	14065.4	0.02907	12966	0.03996	6864.2	0.04887	5362.51	0.05592	4732.65	0.06159	3722.69	0.06722	2978.31	0.07366	2602.77	0.07884	1859.6	0.08522	1591.87	0.09188	1442.44	0.09808	1139.25
0.02689	15989.8	0.02734	15464.5	0.02793	14822.9	0.0286	14132.4	0.02978	13037.9	0.03973	7324.97	0.0492	5559.95	0.05628	4892.26	0.06198	3853.08	0.06758	3091.82	0.07404	2700.05	0.07928	2037.9	0.08547	1666.86	0.09233	1578.53	0.09834	1195.43
0.02756	16025.8	0.02802	15504.6	0.0286	14884.7	0.0293	14181.8	0.03048	13110.5	0.03938	7850.81	0.04952	5759.36	0.05667	5048.09	0.06233	3989.02	0.06788	3212.18	0.07459	2913.43	0.07966	2120.82	0.08591	1823.37	0.09269	1643.63	0.09852	1254.5
0.02824	16057	0.0287	15546.2	0.02928	14938.2	0.02998	14254.1	0.03118	13175.1	0.03894	8448.21	0.04981	5965.76	0.05703	5207.53	0.06266	4128.48	0.06824	3328.39	0.07491	3018.64	0.07994	2209.64	0.08626	1897.62	0.09294	1713.75	0.09884	1377.35
0.02891	16103.8	0.02938	15594.1	0.02997	14977.1	0.03067	14305.1	0.03189	13232.8	0.03852	9067.67	0.05011	6172.7	0.05736	5374.33	0.06302	4265.43	0.06862	3442.85	0.07521	3125.96	0.08023	2299.52	0.08654	1976.3	0.09334	1860.66	0.09932	1500.39
0.02957	16146.8	0.03005	15643.3	0.03063	15051.2	0.03138	14340.4	0.03258	13304.1	0.03811	9721.86	0.05041	6380.04	0.05776	5529.08	0.06337	4404.18	0.06891	3567.35	0.07556	3230.61	0.08049	2392.35	0.08678	2057.77	0.0937	1929.43	0.09963	1561.37
0.03024	16183.2	0.03072	15681.8	0.03133	15075.3	0.03206	14400.5	0.03328	13362	0.03785	10334.5	0.05068	6593.83	0.05807	5700.7	0.06372	4542.31	0.06923	3689.79	0.07587	3338.74	0.08101	2581.21	0.08724	2225.78	0.09396	2002.91	0.10004	1692.68
0.0309	16226.6	0.03139	15724.4	0.03201	15121.8	0.03275	14451.2	0.03397	13429.4	0.03766	10930	0.05096	6809.94	0.05843	5862.69	0.06409	4679.65	0.06963	3804.41	0.0762	3446.78	0.08163	2767.93	0.08781	2391.91	0.09421	2078.21	0.10035	1756.11
0.03159	16244.1	0.03206	15772.3	0.03269	15168.5	0.03343	14508.6	0.03466	13490.8	0.03763	11449.8	0.0512	7035.96			0.06444	4820.08	0.06994	3929.77			0.08205	2855.33	0.08818	2472.15	0.09465	2233.87	0.10064	1821.13
0.03224	16301.7	0.03272	15824	0.03338	15204.2	0.03412	14550	0.03536	13544.7	0.03783	11833.9	0.05142	7269.21					0.07027	4052.83			0.08232	2953.06					0.10084	1890.23
0.03289	16343.3	0.03342	15833.4	0.03407	15237	0.0348	14605.1	0.03607	13591.2	0.03822	12102.7	0.05162	7511.23															0.10113	1956.75
0.03357	16371.2	0.03409	15871.9	0.03472	15303.3	0.03548	14654.9	0.03676	13646.1	0.03871	12308.8
0.03423	16402.4	0.03475	15915.6	0.03538	15358.5	0.03617	14695.6	0.03744	13715.4	0.03928	12454.2
0.03488	16451.4	0.0354	15966.8	0.03608	15376.2	0.03684	14744.2	0.03811	13779.6	0.03988	12585.8

## Sheet: Figure 2d
Figure 2d
ErCo1.95Fe0.05
27 k		30 K		33 K		36 K		39 K		42 K		45 K		48 K		51 K		54 K		57 K		60 K		63 K		66 K		69 K
μH/M	M2	μH/M	M2	μH/M	M2	μH/M	M2	μH/M	M2	μH/M	M2	μH/M	M2	μH/M	M2	μH/M	M2	μH/M	M2	μH/M	M2	μH/M	M2	μH/M	M2	μH/M	M2	μH/M	M2
9.7046e-08	171.214	1.8283e-06	139.411	4.4103e-06	113.491	1.18224e-06	93.4472	4.84978e-06	79.2518	1.54238e-06	67.7814	1.97576e-06	10.3268	4.59603e-05	0.30534	-0.000202564	0.01419	-5.70397e-05	0.03172	-0.000217707	0.0196	-0.000219926	0.0108	-0.000155343	0.00541	-0.000759199	0.00343	-0.000902208	0.00216
0.00332	904.442	0.00333	902.226	0.00332	909.574	0.0033	918.614	0.00329	922.331	0.00334	896.053	0.00434	531.826	0.00621	259.113	0.00847	139.51	0.01144	76.3606	0.01523	43.0809	0.01974	25.6364	0.02503	15.9563	0.0309	10.4649	0.03733	7.16971
0.00336	3536.98	0.00335	3563.65	0.00334	3573.37	0.00335	3555.32	0.00339	3487.13	0.00346	3336.72	0.00484	1705.44	0.00731	749.109	0.01002	398.546	0.01315	231.161	0.01686	140.748	0.02116	89.299	0.02616	58.44	0.03175	39.6524	0.03793	27.7948
0.00368	6644.5	0.00371	6537.58	0.00375	6403.86	0.0038	6227.27	0.00388	5988.86	0.00399	5649.71	0.00549	2985.78	0.00844	1264.1	0.01151	679.052	0.01478	411.961	0.01847	263.761	0.02267	175.018	0.02752	118.825	0.03294	82.9203	0.03891	59.4212
0.00424	8903.05	0.0043	8671.01	0.00436	8415.16	0.00445	8094.3	0.00455	7712.28	0.00471	7219.96	0.00622	4132.21	0.00955	1753.53	0.01291	959.815	0.01629	602.56	0.02	399.981	0.02415	274.285	0.02889	191.605	0.03416	137.089	0.04002	99.8836
0.00491	10380.1	0.00498	10076.3	0.00507	9728.74	0.00518	9318.76	0.00532	8843.03	0.0055	8254.62	0.00699	5109.89	0.01061	2221.67	0.01421	1237.91	0.0177	797.641	0.02145	543.56	0.02557	382.337	0.03025	273.133	0.03547	198.648	0.04118	147.404
0.00562	11390.9	0.00571	11031.1	0.00582	10624.1	0.00595	10158.5	0.00611	9632.61	0.00633	8989.51	0.00776	5981.06	0.0116	2675.03	0.01543	1512.6	0.01902	995.059	0.0228	692.205	0.02692	496.68	0.03154	361.926	0.03669	267.341	0.04232	201.019
0.00636	12120.8	0.00646	11742.3	0.00659	11292.8	0.00674	10799.1	0.00692	10226.1	0.00716	9558.06	0.0085	6781.81	0.01253	3120.57	0.01656	1786.01	0.02026	1194.06	0.02408	844.74	0.02821	615.515	0.03279	455.823	0.0379	341.058	0.04342	259.824
0.0071	12686.8	0.00722	12292.4	0.00736	11825	0.00752	11304.4	0.00773	10704.9	0.00799	10017.5	0.00922	7520.34	0.01339	3567.23	0.01763	2057.77	0.02143	1393.16	0.0253	999.385	0.02943	738.959	0.03399	553.884	0.04011	503.403	0.04452	322.856
0.00785	13152.2	0.00797	12747.3	0.00813	12260.9	0.00831	11717.1	0.00854	11100.4	0.00883	10385.3	0.00995	8179.59	0.01422	4004.1	0.01865	2329.62	0.02255	1592.59	0.02647	1156.25	0.0306	865.103	0.03514	655.848	0.04125	587.55	0.04556	390.244
0.00859	13555.3	0.00873	13124.3	0.0089	12630.4	0.00911	12055.5	0.00936	11425.4	0.00967	10689	0.01067	8780.71	0.01501	4439.98	0.0196	2603.27	0.02362	1792.75	0.02758	1314.49	0.03173	993.084	0.03626	760.609	0.04225	677.904	0.04654	461.56
0.00934	13858.5	0.0095	13413.2	0.00968	12923.5	0.0099	12339.9	0.01017	11695.1	0.01051	10954.9	0.01141	9296.05	0.01575	4875.91	0.02053	2872.04	0.02463	1994.79	0.02864	1474.65	0.03282	1123.38	0.03733	868.098	0.04327	769.128	0.0476	533.943
0.0101	14124.9	0.01026	13671.6	0.01046	13158.1	0.01071	12563.6	0.011	11906.5	0.01136	11155.9	0.01218	9709.83	0.01646	5317.16	0.02138	3149.48	0.0256	2196.67	0.02967	1635.77	0.03386	1255.62	0.03837	977.862	0.04426	862.637	0.04853	611.497
0.01085	14348.4	0.01103	13897.8	0.01125	13361.9	0.0115	12775.5	0.01182	12102.9	0.0122	11361	0.01296	10056.6	0.01715	5748.77	0.0222	3428.89	0.02653	2400.58	0.03067	1796.87	0.03488	1388.9	0.03938	1089.72	0.04521	958.892	0.04948	690.185
0.01161	14551.2	0.01179	14097.1	0.01202	13555.3	0.0123	12960.1	0.01263	12279	0.01304	11519.3	0.01378	10318.4	0.01781	6179.76	0.02299	3708.16	0.02744	2603.45	0.03163	1959.3	0.03585	1524.73	0.04037	1202.86	0.04616	1056.02	0.05041	771.382
0.01236	14737.5	0.01256	14270.2	0.0128	13728.9	0.0131	13118.3	0.01345	12438.3	0.01389	11662.4	0.01459	10566.8	0.01846	6602.56	0.02375	3988.89	0.02831	2808.19	0.03255	2122.89	0.03679	1662.39	0.04131	1318.56	0.04708	1155.08	0.05134	853.512
0.01311	14896.4	0.01332	14422	0.01359	13870.2	0.01389	13266.5	0.01426	12580.3	0.01472	11820.7	0.01542	10767.7	0.0191	7017.65	0.02447	4273.5	0.02915	3013.07	0.03344	2288.88	0.03773	1798.49	0.04224	1435	0.04797	1256.08	0.05223	938.47
0.01387	15012.9	0.01409	14556.6	0.01437	13999.2	0.01469	13385.2	0.01508	12704.2	0.01555	11944.6	0.01625	10943.6	0.01973	7423.78	0.02518	4559.14	0.02995	3221.84	0.03431	2454.71	0.03862	1937.7	0.04314	1552.58	0.04884	1358.01	0.05311	1024.72
0.01463	15130.1	0.01486	14667.8	0.01515	14121.2	0.01548	13516.8	0.01589	12828.8	0.01639	12060.2	0.01709	11095.4	0.02036	7818.11	0.02583	4855.09	0.03074	3427.99	0.03516	2620.7	0.03949	2077.69	0.04402	1672.21	0.04971	1460.69	0.05396	1112.67
0.01539	15240.3	0.01563	14770.8	0.01592	14234.4	0.01628	13627.1	0.0167	12943	0.01722	12174.4	0.01793	11231.2	0.02099	8195.65	0.02648	5149.26	0.0315	3636.98	0.03598	2789.04	0.04034	2218.65	0.04487	1792.62	0.05054	1565.72	0.05478	1203
0.01614	15350.1	0.0164	14871.2	0.0167	14335.7	0.01707	13729.3	0.01752	13034.9	0.01805	12280.4	0.01877	11358.5	0.02164	8544.08	0.02711	5441.9	0.03223	3849.5	0.03674	2962.47	0.04117	2359.66	0.04573	1912.67	0.05137	1670.8	0.05561	1293.23
0.0169	15443.3	0.01716	14969.8	0.01749	14412.9	0.01787	13814.4	0.01832	13135.3	0.01888	12376.1	0.01959	11487.1	0.02227	8891.64	0.02772	5738.62	0.03295	4060.63	0.03755	3127.94	0.04198	2502.32	0.04654	2035.61	0.05218	1777.24	0.05643	1384.76
0.01766	15518.3	0.01793	15049.9	0.01827	14504	0.01866	13905.9	0.01913	13225.9	0.01969	12482.4	0.02043	11594.1	0.02292	9212.21	0.02832	6034.43	0.03366	4271.89	0.03829	3301.81	0.04277	2645.26	0.04736	2158.19	0.05296	1885.75	0.05721	1478.47
0.01842	15593.5	0.0187	15122.3	0.01904	14589.3	0.01945	13989	0.01993	13315.7	0.02052	12567.3	0.02126	11699.4	0.02358	9511.51	0.02891	6329.31	0.03433	4489.33	0.03904	3471.59	0.04355	2789.45	0.04815	2282.09	0.05374	1994.34	0.05798	1573.39
0.01918	15659.9	0.01946	15208.3	0.01982	14661.4	0.02023	14070.7	0.02073	13398.4	0.02134	12652.7	0.02209	11798.9	0.02424	9799.02	0.02949	6623.46	0.03497	4708.99	0.03976	3644.22	0.0443	2935.57	0.04892	2406.68	0.05449	2104.83	0.05877	1667.84
0.01993	15730.3	0.02022	15279	0.0206	14728	0.02103	14131.2	0.02154	13465.5	0.02215	12741.2	0.02292	11897	0.02492	10062.2	0.03007	6914.04	0.03562	4927.01	0.04047	3815.86	0.04506	3078.78	0.04968	2532.1	0.05526	2214.07	0.05954	1763.24
0.02069	15789.6	0.021	15330.7	0.02137	14803.6	0.02181	14211.5	0.02234	13548.7	0.02296	12824.6	0.02375	11988.4	0.02562	10299.3	0.03064	7198.22	0.03625	5144.28	0.04116	3989.68	0.04578	3225.34	0.05042	2658.82	0.05601	2323.66	0.06028	1860.57
0.02145	15847.8	0.02176	15393.9	0.02214	14871.5	0.02259	14282	0.02314	13618.7	0.02377	12903.4	0.02457	12076.5	0.02633	10515.9	0.03121	7484.15	0.03686	5365.89	0.04185	4161.83	0.04651	3370.32	0.05116	2784.8	0.05674	2435.45	0.061	1958.92
0.02219	15923	0.02252	15453.9	0.02292	14926.8	0.02337	14349.9	0.02393	13695.4	0.02459	12967.3	0.02538	12166.5	0.02706	10709.7	0.03179	7758.71	0.03746	5586.65	0.04252	4337.3	0.0472	3519.69	0.0519	2910.51	0.05745	2548.31	0.06172	2058.09
0.02296	15955.5	0.02328	15513.7	0.02368	14997.9	0.02416	14402.9	0.02472	13763.9	0.02539	13049.2	0.0262	12254.5	0.02778	10895.1	0.03235	8038.46	0.03804	5812.94	0.04316	4515.15	0.0479	3665.51	0.0526	3039.71	0.05816	2660.78	0.06245	2156.2
0.02372	16001.7	0.02405	15565.1	0.02445	15051.2	0.02493	14478.1	0.02551	13825	0.02619	13119.5	0.02702	12329.7	0.02852	11065.6	0.03291	8307.78	0.03862	6033.84	0.04381	4689.65	0.04858	3813.49	0.0533	3167.87	0.05886	2773.69	0.06315	2256.98
0.02445	16072.8	0.0248	15628.7	0.02522	15113.4	0.02571	14538.2	0.02631	13886.6	0.02699	13194.3	0.02782	12414.4	0.02928	11205.5	0.03349	8568	0.03918	6259.16	0.04443	4867.37	0.04924	3962.8	0.054	3296.03	0.05954	2888.83	0.06385	2357.2
0.02521	16107.6	0.02556	15671.4	0.02599	15157.8	0.02648	14599.9	0.02708	13967.8	0.02778	13268.4	0.02863	12490	0.03004	11347.4	0.03407	8821.38	0.03977	6474.16	0.04506	5042.48	0.04993	4108.15	0.05469	3423.81	0.06024	3000.95	0.06454	2458.47
0.02596	16152.8	0.02633	15710.3	0.02676	15212.4	0.02726	14649.8	0.02788	14014.7	0.02858	13332.2	0.02943	12569.6	0.03082	11466.7	0.03466	9066.52	0.04035	6689.53	0.04568	5219.58	0.05056	4259.48	0.05534	3555.4	0.0609	3117.19	0.06521	2560.6
0.02671	16200.8	0.02708	15763.1	0.02752	15268.9	0.02804	14707.4	0.02865	14085.5	0.02938	13395.4	0.03024	12639.5	0.03158	11587.6	0.03527	9293.21	0.04089	6914.57	0.04627	5399.95	0.05121	4407.99	0.05601	3684.48	0.06156	3232.95	0.06587	2664.23
0.02746	16249.5	0.02783	15811	0.02828	15320.3	0.02881	14759.5	0.02943	14145.2	0.03017	13459	0.03105	12709.7	0.03237	11693.1	0.03588	9513.41	0.04144	7134.89	0.04688	5572.83	0.05184	4557.97	0.05665	3817.45	0.0622	3349.67	0.06657	2764.21
0.0282	16295.3	0.02859	15857.8	0.02905	15358.7	0.02957	14823.5	0.03021	14201.1	0.03095	13528.8	0.03184	12785.5	0.03313	11805.2	0.03647	9745.93	0.04198	7353.45	0.04746	5753.42	0.05247	4707.71	0.05731	3945.61	0.06287	3462.97	0.06721	2869.28
0.02896	16323.1	0.02934	15904.6	0.02979	15422.8	0.03034	14873.5	0.03098	14259.7	0.03174	13584.9	0.03263	12856.9	0.03391	11905.5	0.03711	9940	0.04251	7574.48	0.04803	5933.83	0.05308	4858.41	0.05796	4075.73	0.0635	3580.6	0.06786	2973.07
0.02971	16354.4	0.03009	15947.2	0.03055	15469.2	0.03112	14912.4	0.03176	14314.1	0.03252	13652.1	0.03343	12924.4	0.03469	11998.1	0.03775	10134.8	0.04307	7783.97	0.04863	6106.21	0.0537	5006.62	0.05858	4207.71	0.06415	3695.97	0.06849	3078
0.03045	16409.2	0.03083	15998.5	0.03133	15498.4	0.03188	14965.7	0.03253	14376	0.03331	13706	0.03423	12980.7	0.03547	12090.5	0.03839	10321.2	0.0436	8000.29	0.04922	6277.03	0.05429	5159.72	0.0592	4340.47	0.06479	3811.85	0.06914	3181.72
0.03119	16444.6	0.03159	16029.9	0.03208	15550	0.03263	15027.7	0.0333	14426.9	0.0341	13762.4	0.035	13062.7	0.03625	12178.3	0.03905	10493.5	0.04415	8207.86	0.04977	6460.48	0.05491	5307.18	0.05982	4470.73	0.06539	3931.26	0.0698	3283.71
0.03193	16491.3	0.03234	16072.6	0.03283	15599.3	0.0334	15068	0.03407	14480.4	0.03486	13835.9	0.03578	13127.6	0.03703	12262	0.0397	10666.3	0.04471	8410.87	0.05032	6638.76	0.05548	5461.15	0.06044	4601.35	0.06602	4046.75	0.07041	3390.98
0.03267	16521.9	0.03309	16107.4	0.03358	15647	0.03416	15115.6	0.03485	14523.9	0.03563	13891.5	0.03658	13185.2	0.03781	12340.6	0.04037	10821.1	0.04525	8616.27	0.05087	6815.63	0.05606	5613.52	0.06104	4733.94	0.06663	4165.35	0.07102	3496.83
0.03343	16544.9	0.03383	16159.1	0.03434	15682	0.03493	15155.8	0.03562	14571.3	0.0364	13954.3	0.03736	13249.2	0.03859	12414.2	0.04107	10962	0.0458	8814.55	0.05141	6994.69	0.05665	5761.18	0.06166	4863.81	0.06725	4280.99	0.07165	3601.72
0.03418	16568.1	0.03459	16185.1	0.03509	15723.7	0.03568	15208.2	0.03638	14631.5	0.03718	14003.7	0.03813	13313.8	0.03936	12493.6	0.04175	11106.8	0.04637	9004.6	0.05197	7168.17	0.05724	5909.19	0.06225	4995.18	0.06785	4398.47	0.07225	3708.33
0.03491	16614.1	0.03533	16220.6	0.03583	15771.9	0.03643	15256.5	0.03714	14684	0.03797	14049.1	0.03891	13375.9	0.04014	12567.2	0.04246	11233.9	0.04693	9192.63	0.0525	7346.33	0.05784	6053.76	0.06284	5128.58	0.06842	4520.16	0.07285	3815.61
0.03565	16645.6	0.03607	16264.1	0.03658	15817.5	0.03718	15308.5	0.03789	14738.8	0.0387	14126.4	0.03969	13431.4	0.04091	12642.7	0.04315	11366.9	0.04751	9374.3	0.05304	7521.43	0.05843	6198.32	0.06343	5258.96	0.06903	4636.05	0.07346	3921.01
0.03639	16681.5	0.03681	16304	0.03733	15848.8	0.03794	15347.5	0.03866	14783.2	0.03948	14174.5	0.04045	13498.6	0.04167	12723.1	0.04385	11490.1	0.04809	9550.87	0.05359	7692.15	0.05897	6351.56	0.06401	5391.45	0.06963	4752.2	0.07405	4028.34
0.03713	16710.2	0.03756	16331.3	0.03808	15885.1	0.03869	15388	0.03941	14833.4	0.04025	14222.1	0.04122	13559.8	0.04245	12788.1	0.04456	11603.8	0.04867	9726.79	0.05412	7866.3	0.05954	6499.14	0.06458	5524.18	0.07021	4871.36	0.07465	4134.58
0.03786	16750.5	0.03829	16372.4	0.03882	15933.3	0.03944	15432.5	0.04016	14884.5	0.04101	14275.2	0.04199	13620.4	0.04323	12849.7	0.04527	11714.5	0.04926	9896.37	0.05467	8034.08	0.06009	6648.86	0.06517	5653.45	0.07077	4990.89	0.07526	4238.83
0.03862	16763.4	0.03904	16401.5	0.03957	15968.6	0.04018	15483.6	0.04091	14938.3	0.04176	14335.2	0.04277	13664.6	0.044	12915.1	0.046	11816.3	0.04987	10051.3	0.0552	8206.01	0.06064	6799.42	0.06575	5782.71			0.07583	4347.37
