# Supplementary material for: Magnetic refrigeration material operating at a full temperature range required for hydrogen liquefaction
Source: Nat Commun. 2022 Mar 31;13:1817. doi: 10.1038/s41467-022-29340-2 (PMC8971455; doi:10.1038/s41467-022-29340-2)
Supplement: Supplementary file 2 — Source Data [file 41467_2022_29340_MOESM2_ESM.zip › Source Data Figure 3.xlsx]

## Sheet: Figure 3a
Figure3a
ErCo2			ErCo1.96Fe0.04			ErCo1.95Fe0.05
Temperature	lattic parameter, a	lattic parameter, c	Temperature	lattic parameter, a	lattic parameter, c	Temperature	lattic parameter, a
4.9	7.15222	7.19478	3.5	7.1435	7.12473	3.6	7.13934
9.8	7.15195	7.19261	4.9	7.14342	7.12413	5	7.13874
14.8	7.15227	7.1953	9.8	7.14374	7.12666	9.8	7.14009
19.9	7.15203	7.19327	14.8	7.14391	7.12802	14.8	7.13812
24.9	7.15227	7.19528	19.9	7.14355	7.12509	19.9	7.13765
29.9	7.15152	7.18913	24.9	7.14365	7.12584	24.9	7.13722
34.9	7.15258	7.19784	29.9	7.14376	7.12679	29.9	7.13822
40	7.13348	7.13348	34.9	7.14367	7.12614	34.9	7.13883
44.8	7.13607	7.13607	39.8	7.1437	7.12637	39.9	7.13943
50.1	7.13658	7.13658	45.1	7.13544	7.13544	44.9	7.13918
54.3	7.13629	7.13629	49.2	7.13916	7.13916	50.1	7.13976
59.8	7.13705	7.13705	55.3	7.13973	7.13973	54.5	7.14024
65.4	7.13694	7.13694	60	7.13887	7.13887	59.7	7.13991
69.9	7.1378	7.1378	63.4	7.14002	7.14002	65.3	7.14044
74.1	7.13769	7.13769	67.3	7.13982	7.13982	70.1	7.14053
78.4	7.1376	7.1376	72.2	7.13982	7.13982	74.5	7.14056
98.3	7.1394	7.1394	77.5	7.14105	7.14105	78.7	7.14082
			100.7	7.14196	7.14196	98.2	7.14253

## Sheet: Figure 3b
Figure 3b
ErCo2		ErCo1.96Fe0.04		ErCo1.95Fe0.05
Temperature (K)	Volume per chemical formula	Temperature (K)	Volume per chemical formula	Temperature (K)	Volume per chemical formula
4.9	46.0054	3.5	45.4465	3.6	45.5667
9.8	45.9881	4.9	45.4416	5	45.5083
14.8	46.0094	9.8	45.4619	9.8	45.5167
19.9	45.9934	14.8	45.4728	14.8	45.4333
24.9	46.0093	19.9	45.4494	19.9	45.4833
29.9	45.9603	24.9	45.4554	24.9	45.4667
34.9	46.0297	29.9	45.463	29.9	45.4833
40	45.3748	34.9	45.4577	34.9	45.4833
44.8	45.4242	39.8	45.4595	39.9	45.4885
50.1	45.4339	45.1	45.4915	44.9	45.4836
54.3	45.4284	49.2	45.4832	50.1	45.4947
59.8	45.443	55.3	45.494	54.5	45.5038
65.4	45.4409	60	45.4777	59.7	45.4975
69.9	45.4572	63.4	45.4996	65.3	45.5076
74.1	45.4551	67.3	45.4958	70.1	45.5093
78.4	45.4534	72.2	45.4958	74.5	45.51
98.3	45.4878	77.5	45.5194	78.7	45.5149
		100.7	45.5369	98.2	45.5477
