# Supplementary material for: Magnetic refrigeration material operating at a full temperature range required for hydrogen liquefaction
Source: Nat Commun. 2022 Mar 31;13:1817. doi: 10.1038/s41467-022-29340-2 (PMC8971455; doi:10.1038/s41467-022-29340-2)
Supplement: Supplementary file 2 — Source Data [file 41467_2022_29340_MOESM2_ESM.zip › Source Data Figure 4.xlsx]

## Sheet: Figure 4
Figure 4a
ErCo2		ErCo1.96Fe0.04		ErCo1.95Fe0.05
Temp_K	Specific heat (J mol-1 K-1)	Temp_K	Specific heat (J mol-1 K-1)	Temp_K	Specific heat (J mol-1 K-1)
5.0008	0.456778	4.99966	0.517139	4.99987	0.419665
5.00117	0.452407	4.99999	0.50334	4.99921	0.416791
4.99902	0.443339	4.99906	0.496022	5.00121	0.415645
5.99959	0.512265	7.00162	0.699623	6.00036	0.476235
5.99998	0.508096	7.00062	0.697338	5.99924	0.474986
5.99956	0.507874	6.99838	0.694214	5.99952	0.47299
7.00016	0.601417	8.99945	1.06088	6.9997	0.559541
7.00045	0.599741	9.0002	1.06625	7.00058	0.558811
7.00034	0.596947	8.99963	1.05924	6.9997	0.557802
7.99927	0.731163	11.0006	1.69833	8.00055	0.678944
7.99962	0.729968	10.9998	1.71046	8.00013	0.67862
8.00029	0.727264	11.0008	1.70108	7.9995	0.677049
9.00096	0.91602	12.9993	2.68107	8.99923	0.842256
9.00107	0.918024	12.9997	2.71067	9.00072	0.843746
9.00002	0.911946	12.9996	2.70201	8.99946	0.841628
9.99965	1.16703	15.0002	4.11045	9.9989	1.06789
10.0009	1.16895	15.0003	4.14082	9.99893	1.07004
9.99971	1.16644	14.9992	4.13038	9.99937	1.06773
11.0005	1.50233	16.9999	5.87873	11.0008	1.36373
10.9992	1.50703	17.0002	5.94181	11.0003	1.37016
10.9996	1.50045	17	5.92904	10.9996	1.36622
12.0004	1.93279	19	8.00071	12.0014	1.74248
12.0007	1.93874	19.0005	8.09054	11.9997	1.74996
12.0013	1.93454	19.0002	8.07906	11.999	1.74825
13.0005	2.46635	21.0004	10.4259	13	2.21599
12.9997	2.47898	21.0003	10.5128	12.9995	2.22845
12.9992	2.4715	20.9999	10.5016	12.9988	2.22276
13.9998	3.1131	23.0001	13.0305	13.9993	2.78484
13.9999	3.13616	22.9997	13.1333	13.9977	2.80221
14	3.12767	23.0003	13.1289	14	2.80278
15.0001	3.91385	25.0002	15.778	14.9996	3.48191
14.9997	3.93349	24.9998	15.8968	15.0006	3.50081
15.0002	3.92843	25.0002	15.8868	15.0005	3.49321
15.9995	4.77342	27.0001	18.6177	16.0007	4.24541
16.0002	4.81056	27	18.7553	15.9999	4.2717
16.0003	4.80522	27.0003	18.75	15.9995	4.26892
16.9992	5.74381	29.0002	21.4924	16.9994	5.1086
17.0004	5.78905	29.0003	21.6238	16.9999	5.14002
16.9995	5.78366	29.0002	21.6239	16.9994	5.13388
18.0005	6.81186	31.0005	24.4432	17.9997	6.05919
18.0002	6.86479	31.0001	24.5873	17.9999	6.09162
18.0005	6.85672	30.9998	24.581	17.9998	6.09147
18.9995	7.96397	31.9996	26.1471	18.9998	7.08808
18.9996	8.02613	32.0002	26.1636	18.9995	7.13085
19.0001	8.0211	31.9998	26.1572	18.9994	7.1291
19.9998	9.19465	33.0002	27.6842	20.0001	8.18619
20.0003	9.26213	33.0001	27.7739	20.0001	8.23581
19.9995	9.255	32.9998	27.7612	20.0001	8.23396
20.9998	10.502	34.0007	29.3622	21.0003	9.34807
20.9997	10.5622	34.0002	29.423	21.0004	9.39995
20.9997	10.5653	33.9997	29.4175	20.9997	9.39974
21.9996	11.8515	35	31.1472	22	10.5512
22.0006	11.92	35.0004	31.1788	21.9999	10.617
22.0003	11.9161	35.0003	31.1382	22	10.6125
23.0003	13.2552	35.9999	33.2313	23.0004	11.8055
23.0006	13.3267	36.0002	33.1739	23.0001	11.8716
22.9998	13.3257	36.0003	33.1235	23	11.8733
24.0001	14.6984	37.0004	35.958	24.0002	13.0887
23.9998	14.777	36.9999	35.7335	24.0003	13.1613
23.9996	14.7704	37.0003	35.672	23.9998	13.1611
25	16.1757	37.9992	40.4362	25.0003	14.3966
25.0003	16.2653	38.0001	39.9415	25.0008	14.4798
25.0001	16.2606	38.0006	39.8344	24.9999	14.4755
25.9994	17.6955	39.0011	50.4575	26	15.7272
26.0002	17.7887	39.0008	49.2559	26.0005	15.8139
26.0003	17.7807	39.0002	49.2439	26.0002	15.8086
27.0003	19.244	40.0004	82.0851	27.0001	17.0614
27	19.3603	40.0011	79.62	26.9999	17.1668
27.0004	19.3588	40	77.9019	26.9996	17.1715
28.0002	20.8488	41.0002	122.961	27.9998	18.4155
28.0003	20.952	41.0001	104.897	28.0002	18.5069
28.0003	20.9464	41	98.8839	28	18.5036
29.0003	22.4794	42.0006	65.1517	28.9998	19.7376
29.0003	22.5872	41.9998	52.2901	28.9995	19.8441
29.0003	22.5818	41.9996	56.8688	29	19.8394
30.0003	24.1823	43	36.0978	30.0003	21.0613
29.9998	24.3001	43	35.9503	29.9996	21.1763
30	24.2967	42.9999	35.9803	30.0006	21.1701
30.5003	25.1846	44	33.8005	30.9998	22.4213
30.4997	25.1926	43.9995	33.709	31.0001	22.5086
30.5002	25.191	44.0001	33.7108	31.0001	22.516
31.0003	26.0347	45.0004	32.992	32.0004	23.749
31	26.1324	44.9999	32.9495	32.0007	23.846
31.0006	26.1302	45.0003	32.9506	32.0001	23.8406
31.5005	27.0072	45.4997	32.6619	33	25.0597
31.5006	27.1075	45.4998	32.574	33.0004	25.1589
31.5004	27.1056	45.5001	32.5613	33	25.1593
32.0004	28.0356	46	32.1594	34.0006	26.3523
32.0004	28.1326	45.9993	32.1689	34.0003	26.4477
31.9994	28.1327	45.9994	32.175	33.9996	26.447
32.4995	29.1336	46.5007	31.9729	35.0009	27.6087
32.4995	29.2473	46.4993	32.0034	34.9998	27.7083
32.5005	29.2371	46.5001	32.0113	35.0012	27.7113
33.0005	30.3864	47.0004	32.0114	36.0001	28.8566
32.9999	30.5111	47	32.0563	36.0006	28.9734
33.0005	30.4988	46.9999	32.0576	36.0001	28.9754
33.5006	32.0357	47.4999	32.1617	37.0006	30.1061
33.4996	32.2347	47.5003	32.2203	36.9997	30.2205
33.4998	32.2164	47.5003	32.2211	37	30.2218
34.0001	36.3947	48.0006	32.3704	37.9999	31.3539
34.0002	38.2378	48	32.4402	37.9998	31.4707
34.0009	39.257	47.9998	32.4386	38.0003	31.4719
34.4989	60.015	48.5005	32.618	39.0005	32.6112
34.4999	57.1304	48.5008	32.6855	39	32.7329
34.5003	60.8941	48.5	32.688	38.9995	32.7353
35	105.156	49.0002	32.8841	40.0003	33.8874
34.9996	69.8503	49.0001	32.9538	39.9997	34.0149
34.9996	65.6692	49.0004	32.9543	40.0004	34.0172
35.4998	62.572	49.5005	33.1684	40.9998	35.2029
35.4997	59.5418	49.5001	33.2387	40.9998	35.3377
35.5001	57.9888	49.501	33.2372	41.0001	35.3372
36.001	47.4939	50.0001	33.4589	42.0001	36.575
35.9999	47.2676	50.0003	33.5271	41.9993	36.7293
36	47.0605	50.0007	33.5286	41.9995	36.7234
36.5001	36.9465	50.5001	33.7604	43.0003	38.0755
36.4997	33.4743	50.4994	33.8318	43.0003	38.2352
36.5008	33.5974	50.5006	33.8307	43.0001	38.233
37.0004	29.8479	51.0003	34.0592	44.0002	39.8964
36.9999	29.0549	51.0003	34.141	43.9997	40.0996
36.9998	29.0965	50.9997	34.1389	44.0003	40.1008
37.4993	27.3225	51.5001	34.3744	45.0006	42.8628
37.5002	26.9884	51.5002	34.4492	45.0001	43.2585
37.5006	27.004	51.4999	34.4498	44.9999	43.2455
37.9998	26.014	52.0005	34.6906	46.0002	49.8175
38.0001	25.8491	52.0002	34.768	45.9996	51.1271
37.9992	25.8485	52	34.7681	46.0002	51.1575
38.5	25.2665	52.4991	35.0101	47.0004	66.4449
38.5011	25.17	52.5	35.0899	46.9997	69.6491
38.4991	25.1771	52.4998	35.091	47.0002	69.8008
39.0001	24.8201	53.0007	35.3348	48.001	88.339
39.0003	24.7764	52.9997	35.421	48.0009	89.5962
39	24.7767	53.0004	35.4112	47.9993	89.4756
39.5	24.5756	53.5003	35.6637	49.0001	86.9659
39.4998	24.5529	53.5006	35.7393	48.9998	86.102
39.4999	24.5572	53.4994	35.7443	49.0004	86.1929
39.9996	24.4634	53.9998	35.9889	50.0007	68.1402
40.0004	24.4684	54.0005	36.0692	50.0006	68.8946
40.0003	24.4694	54.0006	36.0715	49.9995	69.0118
39.9998	24.4577	54.4997	36.32	51.0006	54.764
40.0001	24.4598	54.5	36.3953	50.999	55.166
40.0003	24.4598	54.5	36.3983	51.0006	55.3102
41.0011	24.5102	55.0001	36.6518	52.0001	47.1842
40.9994	24.523	55.0005	36.7313	51.9999	47.2823
41	24.528	55.0006	36.7328	51.9996	47.3382
42	24.7671	55.9998	37.3881	52.9993	43.0226
42	24.8017	56.001	37.4088	52.9992	43.025
41.9997	24.8036	56.0007	37.4039	52.9998	43.0568
42.9998	25.1729	57.0008	37.9677	54.0005	40.82
43.0004	25.2186	57.0004	38.0752	53.9999	40.8252
43.0005	25.2171	57.0003	38.0751	53.9998	40.8437
44.0003	25.6741	57.9997	38.6401	55.0002	39.7452
43.9994	25.7305	58.0008	38.7482	55.0002	39.7813
43.9999	25.7273	57.9998	38.7521	55.001	39.7923
44.9996	26.2399	59.0004	39.3085	56.0006	39.3206
45.0013	26.3022	59	39.4149	56.0005	39.3755
45.0001	26.2994	59.0005	39.4129	55.9994	39.3812
45.9993	26.8517	60.0009	39.9782	57.0001	39.2552
45.9998	26.9232	59.9998	40.0775	57.0001	39.3263
46.0005	26.9193	60.0005	40.0827	57	39.3352
47.0005	27.4998			58.0006	39.4025
47.0005	27.5711			58.0003	39.4818
46.9997	27.572			58	39.4874
48.0002	28.1698			58.9999	39.6711
48.0004	28.2462			59.001	39.7588
47.9996	28.247			59.0001	39.765
49.0002	28.8545			60.0008	40.024
48.9997	28.9388			60.0004	40.1081
49.0004	28.9354			60.0005	40.1126
50.0002	29.556			61	40.4219
49.9997	29.6341			61.0004	40.5104
50	29.6349			61	40.5219
50.9997	30.248			62.0011	40.8374
51.0003	30.3383			62.0003	40.9425
51.0005	30.3361			62.0004	40.9465
52.0008	30.956			62.9999	41.2892
51.9994	31.0405			63.0004	41.3894
52	31.043			63.0005	41.3938
52.9998	31.6622			63.9999	41.7479
53.0003	31.7442			64	41.8498
53.0005	31.7526			64.0011	41.8539
54.0004	32.3639			65.0009	42.2161
54.0001	32.4571			65.0006	42.3275
54.0006	32.4534			65.0001	42.326
55.0004	33.0688			66.0007	42.7085
55.0002	33.1633			66.0002	42.8136
55.0003	33.1605			65.9992	42.813
56.0009	33.7756			67.0005	43.1907
56.0008	33.8723			67.0006	43.3004
56.0007	33.8675			67.0015	43.3083
57.0008	34.4787			68.0003	43.6829
57.0008	34.5717			67.9997	43.8064
56.9997	34.572			67.9994	43.8086
58.0007	35.1712			68.9999	44.181
58.0006	35.269			69.0002	44.3078
58.0001	35.2666			68.9998	44.3108
59.0008	35.8572			70.0008	44.6991
58.9999	35.9604			70	44.8163
58.9993	35.9604			70.0007	44.8218
60.0004	36.5447			71.0005	45.1988
60.0006	36.6448			71.0002	45.3218
59.9997	36.64			70.9996	45.3249
				71.9991	45.6894
				71.9996	45.8141
				72.0006	45.8179
				73.0001	46.1677
				72.9995	46.294
				72.9996	46.3021
				73.9992	46.6415
				74.0005	46.7661
				74.0013	46.7739
				75.0005	47.1054
				74.9997	47.227
				75	47.2301
				75.9994	47.5444
				76.0004	47.6666
				76.0008	47.6704
				77.0007	47.97
				76.9996	48.09
				76.9997	48.1016
				78.0007	48.3784
				78.0003	48.5071
				78.0002	48.5066
				78.9999	48.7764
				78.9999	48.9201
				79.0004	48.9234
				79.9998	49.205
				80.0014	49.3381
				79.9994	49.3415
				81	49.6171
				81.0003	49.7442
				81.0002	49.7536
				81.999	50.0215
				81.9997	50.1565
				81.9994	50.1757
				82.9991	50.447
				83.0003	50.5742
				83.0005	50.5883
				83.9985	50.8596
				84.0007	50.9876
				84.0002	51.0041
				85	51.2765
				85.0008	51.4097
				84.9994	51.4128
				85.9988	51.6857
				86.0006	51.8283
				86.0006	51.8371
				86.9984	52.1009
				87.0006	52.2365
				87	52.2495
				87.9996	52.5125
				88.0002	52.6547
				88.0001	52.6594
				88.9988	52.9099
				89	53.0538
				89.0001	53.0634
				89.9996	53.3126
				90.0006	53.4534
				90.0005	53.4603
				90.9993	53.7102
				90.9994	53.8447
				91.0008	53.8622
				91.9988	54.0949
				92.0002	54.2377
				92.0001	54.2438
				92.9986	54.4644
				93.0005	54.6154
				93.0004	54.6299
				93.9988	54.835
				93.9993	55.0109
				94.0004	55.0123
				94.9992	55.2392
				95.0009	55.3841
				94.9998	55.394
				95.9996	55.6078
				96.0002	55.7518
				96.0007	55.7678
				96.9982	55.9687
				96.9999	56.1239
				97.0008	56.1281
				97.9995	56.3264
				98.0003	56.4661
				98.0007	56.4799
				98.9987	56.6583
				99.0017	56.8078
				98.9995	56.8216
				99.9985	56.9954
				100.001	57.1345
				100.001	57.1487
