# Supplementary material for: Magnetic refrigeration material operating at a full temperature range required for hydrogen liquefaction
Source: Nat Commun. 2022 Mar 31;13:1817. doi: 10.1038/s41467-022-29340-2 (PMC8971455; doi:10.1038/s41467-022-29340-2)
Supplement: Supplementary file 2 — Source Data [file 41467_2022_29340_MOESM2_ESM.zip › Source Data Figure 5.xlsx]

## Sheet: Figure 5
Figure 5a
ErCo2				ErCo1.95Fe0.05
T	M(Er)	2M(Co)		T	M(Er)	2M(Co)
3.35	7.75	-1.65		10	9.07196	-1.91949
13.55	7.64	-1.68		20	8.55133	-1.9001
26.45	7.19	-1.529		40	6.54092	-1.36722
30.26	6.73	-1.45		56	3.08832	-0.23077
33.13	5.99	-1.336		71	1.66459	0.29122
35.5	3.84	-0.949		85	0.93456	0.70794
40.58	1.299	-0.429		100	0.55244	0.94616
55.45	0.77	-0.149
59	0.63	-0.089
61.45	0.575	0.019
63.63	0.32	0.143
79.3	0.12	0.27
