# Supplementary material for: Magnetic refrigeration material operating at a full temperature range required for hydrogen liquefaction
Source: Nat Commun. 2022 Mar 31;13:1817. doi: 10.1038/s41467-022-29340-2 (PMC8971455; doi:10.1038/s41467-022-29340-2)
Supplement: Supplementary file 2 — Source Data [file 41467_2022_29340_MOESM2_ESM.zip › Source Data Figure 6.xlsx]

## Sheet: Figure 6a
Fig. 6a
T	△S (bulk)	△S (GA)
20.5	0.01171	0.01492
21.5	0.01691	0.01585
22.5	0.01783	0.01139
23.5	0.01953	0.01656
24.5	0.02415	0.02198
25.5	0.02362	0.02182
26.5	0.02578	0.02946
27.5	0.02867	0.02311
28.5	0.02977	0.02609
29.5	0.03304	0.0291
30.5	0.03203	0.04237
31.5	0.03717	0.03621
32.5	0.03737	0.03401
33.5	0.04237	0.03699
34.5	0.04134	0.04207
35.5	0.04378	0.04668
36.5	0.04598	0.04334
37.5	0.04962	0.04925
38.5	0.05655	0.05099
39.5	0.06774	0.06625
40.5	0.08825	0.11171
41.5	0.10352	0.14997
42.5	0.1252	0.19096
43.5	0.15123	0.21278
44.5	0.17793	0.21792
45.5	0.19681	0.22354
46.5	0.21008	0.21518
47.5	0.20745	0.20639
48.5	0.20006	0.18641
49.5	0.1882	0.17882
50.5	0.17716	0.15778
51.5	0.1613	0.13973
52.5	0.15216	0.12939
53.5	0.13606	0.11584
54.5	0.12333	0.10623
55.5	0.11345	0.09923
56.5	0.10427	0.09259
57.5	0.0983	0.08796
58.5	0.08975	0.08037
59.5	0.08422	0.07546
60.5	0.07983	0.07229
61.5	0.07648	0.07143
62.5	0.07091	0.06386
63.5	0.06929	0.06036
64.5	0.06431	0.06495
65.5	0.06205	0.05439
66.5	0.05985	0.05381
67.5	0.05727	0.05382
68.5	0.05528	0.05009
69.5	0.0527	0.04712
70.5	0.05016	0.04596
71.5	0.0492	0.04706
72.5	0.04586	0.04508
73.5	0.04504	0.04089
74.5	0.04408	0.03906
75.5	0.04006	0.03959
76.5	0.041	0.03693
77.5	0.03811	0.03668
78.5	0.03718	0.03484
79.5	0.03639	0.03407
80.5	0.03403	0.03256
81.5	0.03264	0.03142
82.5	0.03253	0.03087
83.5	0.03063	0.02986
84.5	0.0295	0.0275
85.5	0.02968	0.02885
86.5	0.02815	0.0278
87.5	0.02704	0.0238
88.5	0.02575	0.02595
89.5	0.02645	0.02344

## Sheet: Figure 6b
Figure 6b
ErCo1.8Ni0.17Al0.03		ErCo1.85Ni0.11Fe0.04		ErCo1.9Ni0.06Fe0.04		ErCo1.96Fe0.04		HoCo1.77Ni0.2Al0.03		HoCo1.8Ni015Al0.05		HoCo1.9Ni0.06Fe0.04			ErCo2		HoCo2
T	M	T	M	T	M	T	M	T	M	T	M	T	M	T	M	T	M
5.00074	125.81	20.0058	112.305	30.0067	116.126	35	106.992	45.0051	108.818	55.005	112.157	65.0003	104.109	25.0055	120.217	70.0048	114.148
5.04111	125.801	21.004	111.971	31.0024	114.339	36.0028	106.063	46.005	107.408	56.0015	110.677	66.0036	103.244	26.0065	119.504	71.0014	113.059
6.00072	125.618	22.0062	109.722	32.0026	111.683	37.0001	105.191	47.0067	105.785	57.0073	109.105	67.0024	102.037	27.0011	118.762	72.0101	112.275
7.004	125.29	23.003	107.549	33.0033	107.769	38.0054	103.891	48.0024	103.901	58.0044	107.209	68.0084	100.819	28.0085	118.031	73.0049	111.577
8.00741	125.005	24.0038	104.937	34.0028	103.472	39.0033	102.471	49.0038	101.586	59.0016	104.936	69.006	99.183	29.002	117.084	74.0012	110.617
9.00097	124.424	25.008	100.896	35.0033	97.0561	40.0045	100.328	50.0102	98.6282	60.005	101.965	70.0065	97.1271	30.0068	116.067	75.003	109.501
10.0014	124.027	26.0025	95.2205	36.0037	90.0195	41.001	97.4626	51.0016	94.6679	61.0149	98.0578	71.0065	94.2	31.0029	115.012	76.0024	108.339
11.0053	123.331	27.0018	88.742	37.0014	82.746	42.0036	93.4319	52.0022	89.2544	62.0076	92.678	72.0174	89.6982	32.0015	113.857	77.0002	107.206
12.0076	122.327	28.0058	81.0842	38.0041	76.3083	43.0014	88.6906	53.005	82.2507	63.0031	85.823	73.0055	84.343	33.0001	112.608	78.0002	106.062
13.0022	121.274	29.0039	74.0398	39.0003	70.3504	44.0059	83.1946	54.0065	74.119	64.0023	77.7708	74.0139	77.9352	34.0028	110.576	79.0015	104.218
14.0092	119.496	30.0018	68.0357	40.0091	65.5689	45.0053	76.6614	55.011	65.9599	65.001	68.9626	75.0019	71.4154	35.0066	98.502	80.0076	95.7712
15.0072	117.171	31.005	62.9386	41.0006	61.3024	46.0065	69.3893	56.0021	58.6323	66.0022	60.3434	76.0056	65.3347	36.0087	64.8531	81.0016	65.6887
16.0017	114.28	32.0061	58.4894	42.0013	57.6165	47.0067	62.1945	57.0049	53.1806	67.0003	52.6382	77.0052	60.0634	37.0108	41.7026	82.0054	32.7642
17.0049	110.392	33.0057	54.3653	43.0229	54.1298	48.0001	55.946	58.0016	48.3477	68.0034	46.6107	78.014	55.642	38.0051	37.7656	83.0056	29.6197
18	103.118	34.0064	50.9453	44.0096	51.2676	49.0053	51.0326	59.0025	44.3847	69.0067	41.0947	79.0042	51.683	39.0048	34.7048	84.0011	27.724
19.0024	93.5951	35.001	48.0144	45.002	48.5761	50.006	47.279	60.0066	41.088	70.0003	37.3809	80.0045	48.3749	40.0132	32.0891	85.0018	26.1472
20.0026	84.6489	36.0001	45.0013	46.0066	46.0354	51.0071	44.2276	61.0021	38.089	71.0084	34.2576	81.005	45.2442	39.9959	31.8973	86.001	24.7793
21.0014	76.6029	37.0061	42.4294	47.005	43.7942	52.0079	41.7444	62.0013	35.8055	72.012	31.7751	82.0101	42.6742	38.9918	34.307	87.0001	23.6631
22.0083	69.4805	38.007	40.0904	48.0004	41.6271	53.0019	39.4762	63.0033	33.6569	73.0054	29.72	83.1449	39.9999	37.9962	37.2762	88.007	22.5505
23.0017	62.8786	39.004	37.9276	49.0064	39.6577	54.0007	37.4826	64.1328	31.4718	74.0075	27.9484	84.014	38.176	36.9972	40.877	89.1378	21.4155
24.0156	56.8947	40.0079	35.9053	50.0048	37.6679	55.005	35.6837	65.0022	30.0286	75.012	26.4437	85.0055	36.2683	35.7298	48.4881	90.0064	20.6514
25.005	52.0853	41.0051	34.0315	51.0051	36.0318	56.0028	34.06	66.0079	28.49	76.0067	25.1079	86.005	34.5062	34.5835	76.4675	91.004	19.8289
26.0059	47.3972	42.0036	32.3083	52.0078	34.3778	57.0035	32.5844	67.0024	27.0809	77.1305	23.7699	87.0063	32.9093	33.726	103.388	92.0111	19.0682
27.0089	43.4522	43.0061	30.6958	53.0016	32.8989	58.0013	31.1911	68.0052	25.8292	78.0024	22.8146	88.0115	31.4227	32.9914	112.129	93.0041	18.377
28.0067	39.9409	44.0047	29.182	54.0011	31.4038	59.0191	29.9246	69.0022	24.6766	79.0056	21.8489	89.0102	30.0296	31.9977	113.56	94.0064	17.7221
29.0132	36.8698	45.135	27.5508	55.0015	30.0564	60.0124	28.7499	70.0028	23.6327	80.0117	20.9787	90.0041	28.6777	30.9877	114.774	95.005	17.156
30.0019	34.1594	46.0031	26.4227	56.0002	28.7265	59.9926	27.2428	69.9984	23.9315	81.9988	19.7751	91.0049	27.4345	29.9965	115.835	96.0054	16.5974
31.0071	31.7867	47.0025	25.2058	57.0003	27.5107	58.9981	28.5369	68.9914	25.0204	80.9908	20.5656	92.0086	26.3299	28.9867	116.806	97.0043	16.0615
32.1512	29.3968	48.0041	24.0412	58.0054	26.3552	57.9956	29.9196	67.9973	26.2043	79.9999	21.3793	93.0124	25.3029	27.9876	117.749	98.0087	15.5614
33.0005	27.7696	49.0048	22.9785	59.0018	25.269	56.9937	31.317	66.9827	27.3924	78.9964	22.2865	94.0018	24.3668	26.9941	118.601	99.0056	15.0983
34.0132	26.114	50.0034	21.9631	60.0001	24.2395	55.9951	33.1267	65.9938	28.8006	77.9992	23.2385	95.0034	23.3808	25.9873	119.374	100.012	14.6859
35.0119	24.6044	49.9982	21.9598	59.9961	24.3703	54.9926	34.797	64.995	30.3576	76.9956	24.3488	96.0112	22.5274	24.9937	120.09	101.001	14.2768
36.0008	23.2791	48.9962	22.962	58.9953	25.3352	53.9986	36.8882	63.9939	32.0777	75.9855	25.5798	97.0143	21.6993			102.006	13.881
37.0036	21.9906	47.9938	23.9688	57.9979	26.4352	52.9961	38.9527	62.9936	34.0294	74.9928	26.9801	98.0019	20.9313			103.003	13.5204
38.0017	20.9855	46.9988	25.1232	56.9992	27.5945	51.9975	41.2535	61.9952	36.0531	73.9879	28.543	99.0028	20.2262			104.004	13.1666
39.0053	19.9283	45.9928	26.35	55.9993	28.8124	50.9995	43.6449	60.9976	38.4663	72.9972	30.2463	100.005	19.5343			105.004	12.8215
40.001	19.0341	44.995	27.6419	54.9998	30.0288	49.992	46.6184	59.9961	41.2987	71.9971	32.3701	101.002	18.8791			106.005	12.5151
39.9988	18.9151	43.9928	28.9403	53.9956	31.4185	48.9963	50.1033	58.9992	44.3814	70.9926	35.0006	102.003	18.2747			107.001	12.2301
38.9948	19.8186	42.9994	30.4478	52.9989	32.8428	47.9956	54.6076	57.588	50.0759	69.9959	37.9158	103.008	17.6944			108.003	11.9365
37.9965	20.8092	41.9991	32.0357	51.9911	34.4268	45.9933	66.7412	56.859	53.655	68.9994	41.9394	104.003	17.1496			109.007	11.6606
36.9919	21.881	40.998	33.771	50.9968	35.9508	43.9956	80.8483	55.9977	58.7561	67.5892	49.4678	105.006	16.6256			110.004	11.3904
36	23.076	39.7227	36.1303	49.9998	37.6989	41.9954	92.3956	54.9999	65.1325	66.7198	55.3002	106.015	16.1241			111.003	11.1399
35.9677	23.1593	38.9937	37.468	48.9944	39.5847	40.9921	96.4497	53.5893	76.164	65.9936	60.9026	107.004	15.6623			112.008	10.9033
35.9026	23.2463	37.9981	39.5981	47.9916	41.606	39.9982	99.8346	52.996	81.0188	64.995	68.6287	108.002	15.206			113.003	10.6871
34.9988	24.3103	36.9949	41.9426	46.9995	43.5779	38.9945	102.464	51.9937	88.3241	63.9987	77.1578	109.006	14.7892			114.001	10.4621
33.9959	25.7788	35.9963	44.4992	45.9962	45.8898	37.9965	103.987	50.9906	94.0546	62.9976	85.2508	110.002	14.3844			115.006	10.2513
32.9982	27.4224	34.9992	47.2616	44.9914	48.3605	36.9979	105.18	49.9956	98.0278	61.9941	91.9562	111.001	13.9968			116.008	10.0412
31.9968	29.2663	33.9997	50.0707	43.9999	51.0995	35.992	106.234	48.9942	101.192	60.9952	97.6199	112.008	13.6072			117.003	9.84425
30.9963	31.33	32.9953	53.3792	42.9941	53.8186	34.9978	107.08	47.9989	103.58	59.9993	101.788	113.016	13.2526			118.003	9.67004
29.9983	33.6733	31.5824	58.8116	41.9972	57.0705			46.9982	105.602	58.9926	104.867	114.004	12.9153			119.004	9.48975
28.9969	36.1228	30.723	62.5624	40.995	60.7037			45.9997	107.174	57.9927	107.366	115.009	12.597			119.909	9.31545
27.9977	39.3401	29.9977	66.1201	39.9938	64.7628			44.9934	108.616	56.9941	109.081	116.004	12.2998			119.923	9.31365
26.994	42.5057	28.9893	71.6151	38.992	69.3686					55.9946	110.71	117.003	12.0094			119.928	9.31099
25.725	47.4399	27.9954	77.9096	37.9971	74.5735					54.9954	112.155	118.001	11.7245			118.996	9.50298
24.9985	50.6641	26.9992	84.5536	36.999	80.9614							119.002	11.4585			117.997	9.71525
23.9957	55.5209	25.9942	91.8595	35.9976	88.1668							119.906	11.2394			117	9.94163
22.9955	60.991	24.9959	98.4255	34.9936	95.4614							119.924	11.241			115.995	10.1382
21.9988	67.0627	23.9896	103.766	33.9925	101.796							119.929	11.2352			114.988	10.3637
20.5914	76.6681	22.9943	107.172	32.9987	107.366							118.984	11.5579			114	10.5838
19.7355	83.2473	21.9968	109.081	31.9913	111.045							117.997	11.8771			112.995	10.8139
18.9962	89.135	20.9981	110.901	30.9979	114.11							117	12.1918			111.999	11.0583
17.9847	97.7199	19.9947	111.994	29.9929	116.552							115.995	12.5151			110.996	11.2965
16.9992	106.773											114.996	12.8486			109.99	11.5563
15.9879	112.994											114	13.1833			108.994	11.8288
14.9927	116.804											112.992	13.5445			107.983	12.1067
13.9969	119.164											111.997	13.8975			106.996	12.4051
12.9979	120.78											110.997	14.2871			105.995	12.7143
11.9946	122.136											109.996	14.6907			104.989	13.0391
10.9988	122.935											108.988	15.1028			103.983	13.3613
9.96697	123.618											107.996	15.5415			102.994	13.724
8.99715	124.068											106.997	16.0074			101.999	14.1065
7.99162	124.595											105.993	16.4658			100.994	14.5181
6.99377	125.039											104.993	16.9911			99.9866	14.9459
5.99444	125.157											103.992	17.54			98.9983	15.3654
5.00025	125.598											102.992	18.1366			97.9905	15.8446
												101.997	18.7284			96.9922	16.3501
												100.998	19.3718			95.9908	16.8993
												99.9946	20.0374			94.9911	17.4827
												98.9973	20.7521			93.9957	18.1
												97.9944	21.4851			92.997	18.7813
												96.9999	22.2962			91.9985	19.4608
												95.996	23.1489			90.9943	20.2405
												94.9975	24.0485			89.9924	21.0968
												93.9956	25.0043			88.9913	22.0428
												92.995	26.0525			87.9893	23.064
												91.9976	27.1162			86.7293	24.4317
												90.9915	28.2787			85.9972	25.463
												89.9922	29.5377			84.9934	26.8152
												88.9978	30.8938			83.9918	28.4981
												87.991	32.3197			82.9974	30.4735
												86.9889	33.8788			81.993	33.0723
												85.9907	35.5765			80.5433	52.8674
												84.9978	37.3803			79.7206	80.9719
												83.9951	39.3896			78.9977	103.185
												82.9943	41.6016			77.999	106.11
												81.995	44.0304			76.9976	107.43
												80.998	46.7347			75.9923	108.579
												79.9815	50.012			74.9939	109.647
												78.9933	53.2996			73.998	110.651
												77.9992	57.3169			72.9985	111.587
												76.9901	62.0105			71.9959	112.411
												75.9976	67.3598			70.9971	113.512
												74.9936	73.3593			69.9986	114.328
												73.9996	79.6574
												72.9999	85.7496
												71.9877	90.9619
												70.9925	94.9122
												69.9946	97.6245
												68.9994	99.6651
												67.5838	101.793
												66.725	102.826
												65.9901	103.495
												64.9978	104.472

## Sheet: Figure 6c
Figure 6c
ErCo1.8Ni0.17Al0.03		ErCo1.85Ni0.11Fe0.04		ErCo1.9Ni0.06Fe0.04		ErCo1.96Fe0.04		HoCo1.77Ni0.2Al0.03		HoCo1.8Ni015Al0.05		HoCo1.9Ni0.06Fe0.04
T	△S	T	△S	T	△S	T	△S	T	△S	T	△S	T	△S
10.5	0.01607	20.5	0.04296	20.5	0.02382	5.5	0.00948	40.5	0.04414	40.5	0.03716	50.5	0.02619
11.5	0.02036	21.5	0.04944	21.5	0.02665	6.5	0.00478	41.5	0.05017	41.5	0.04542	51.5	0.0291
12.5	0.03154	22.5	0.06338	22.5	0.03093	7.5	0.00841	42.5	0.05319	42.5	0.04511	52.5	0.03208
13.5	0.04036	23.5	0.08571	23.5	0.03567	8.5	0.00632	43.5	0.05701	43.5	0.04467	53.5	0.03013
14.5	0.05566	24.5	0.11516	24.5	0.0409	9.5	0.00739	44.5	0.05899	44.5	0.04569	54.5	0.03151
15.5	0.07548	25.5	0.15404	25.5	0.0416	10.5	0.00541	45.5	0.06543	45.5	0.04766	55.5	0.0335
16.5	0.12267	26.5	0.19688	26.5	0.05041	11.5	0.00681	46.5	0.06991	46.5	0.04988	56.5	0.03238
17.5	0.19661	27.5	0.22749	27.5	0.05475	12.5	0.00287	47.5	0.07724	47.5	0.04794	57.5	0.03169
18.5	0.27972	28.5	0.23256	28.5	0.06147	13.5	0.00538	48.5	0.08938	48.5	0.04984	58.5	0.03676
19.5	0.30216	29.5	0.22985	29.5	0.06425	14.5	0.00652	49.5	0.10612	49.5	0.05135	59.5	0.03393
20.5	0.30961	30.5	0.22171	30.5	0.08156	15.5	0.00923	50.5	0.12926	50.5	0.05268	60.5	0.03774
21.5	0.28995	31.5	0.20705	31.5	0.09134	16.5	0.00598	51.5	0.16243	51.5	0.05394	61.5	0.03774
22.5	0.2849	32.5	0.19968	32.5	0.11295	17.5	0.01358	52.5	0.1893	52.5	0.05813	62.5	0.0417
23.5	0.25626	33.5	0.18975	33.5	0.14464	18.5	0.00983	53.5	0.19287	53.5	0.05659	63.5	0.04156
24.5	0.24102	34.5	0.17304	34.5	0.17784	19.5	0.01729	54.5	0.19825	54.5	0.06252	64.5	0.04641
25.5	0.22585	35.5	0.16273	35.5	0.20867	20.5	0.01171	55.5	0.18979	55.5	0.06777	65.5	0.04967
26.5	0.21329	36.5	0.15705	36.5	0.22131	21.5	0.01691	56.5	0.18289	56.5	0.07033	66.5	0.05146
27.5	0.19614	37.5	0.14265	37.5	0.23628	22.5	0.01783	57.5	0.17823	57.5	0.07511	67.5	0.05998
28.5	0.18443	38.5	0.13528	38.5	0.23048	23.5	0.01953	58.5	0.17216	58.5	0.08921	68.5	0.06891
29.5	0.17185	39.5	0.13112	39.5	0.22531	24.5	0.02415	59.5	0.16407	59.5	0.10759	69.5	0.08153
30.5	0.16003	40.5	0.11983	40.5	0.21796	25.5	0.02362	60.5	0.1633	60.5	0.13447	70.5	0.10124
31.5	0.15023	41.5	0.11521	41.5	0.2065	26.5	0.02578	61.5	0.14833	61.5	0.15744	71.5	0.12369
32.5	0.13862	42.5	0.11138	42.5	0.19495	27.5	0.02867	62.5	0.14628	62.5	0.18054	72.5	0.14752
33.5	0.13158	43.5	0.10417	43.5	0.18023	28.5	0.02977	63.5	0.13988	63.5	0.20068	73.5	0.16711
34.5	0.12312	44.5	0.09861	44.5	0.17169	29.5	0.03304	64.5	0.13147	64.5	0.2103	74.5	0.16464
35.5	0.11137	45.5	0.09599	45.5	0.15295	30.5	0.03203	65.5	0.12637	65.5	0.20763	75.5	0.17045
36.5	0.10737	46.5	0.09182	46.5	0.14361	31.5	0.03717	66.5	0.11855	66.5	0.20788	76.5	0.16095
37.5	0.0991	47.5	0.08526	47.5	0.13712	32.5	0.03737	67.5	0.11192	67.5	0.19722	77.5	0.15964
38.5	0.09312	48.5	0.08151	48.5	0.12678	33.5	0.04237	68.5	0.10648	68.5	0.18934	78.5	0.15713
39.5	0.08793	49.5	0.08415	49.5	0.1194	34.5	0.04134	69.5	0.09976	69.5	0.18128	79.5	0.15412
40.5	0.08189			50.5	0.11037	35.5	0.04378	70.5	0.09459	70.5	0.17364	80.5	0.14781
41.5	0.07871			51.5	0.10683	36.5	0.04598	71.5	0.08843	71.5	0.16543	81.5	0.14487
42.5	0.07373			52.5	0.10153	37.5	0.04962	72.5	0.08435	72.5	0.15926	82.5	0.13925
43.5	0.0698			53.5	0.09832	38.5	0.05655	73.5	0.0795	73.5	0.1498	83.5	0.12912
44.5	0.06592			54.5	0.09172	39.5	0.06774	74.5	0.07487	74.5	0.14328	84.5	0.12577
45.5	0.06256			55.5	0.08531	40.5	0.08825	75.5	0.07146	75.5	0.13257	85.5	0.12171
46.5	0.06044			56.5	0.08471	41.5	0.10352	76.5	0.06729	76.5	0.13021	86.5	0.11478
47.5	0.05646			57.5	0.07915	42.5	0.1252	77.5	0.06353	77.5	0.11846	87.5	0.10627
48.5	0.05296			58.5	0.07751	43.5	0.15123	78.5	0.06143	78.5	0.11396	88.5	0.10355
49.5	0.05222			59.5	0.07191	44.5	0.17793	79.5	0.05812	79.5	0.10634	89.5	0.09707
50.5	0.04793			60.5	0.07158	45.5	0.19681	80.5	0.05523	80.5	0.09872	90.5	0.09146
51.5	0.0467			61.5	0.06766	46.5	0.21008	81.5	0.05263	81.5	0.09337	91.5	0.08906
52.5	0.04441			62.5	0.06292	47.5	0.20745	82.5	0.0512	82.5	0.08621	92.5	0.08264
53.5	0.04201			63.5	0.06218	48.5	0.20006	83.5	0.04784	83.5	0.08127	93.5	0.08164
54.5	0.04021			64.5	0.05953	49.5	0.1882	84.5	0.04647	84.5	0.07549	94.5	0.07428
55.5	0.03849			65.5	0.0583	50.5	0.17716	85.5	0.04319	85.5	0.07018	95.5	0.07125
56.5	0.0365			66.5	0.0547	51.5	0.1613	86.5	0.04118	86.5	0.06618	96.5	0.06915
57.5	0.03533			67.5	0.05269	52.5	0.15216	87.5	0.04044	87.5	0.06371	97.5	0.06622
58.5	0.03408			68.5	0.05104	53.5	0.13606	88.5	0.03936	88.5	0.05786	98.5	0.0612
59.5	0.03155			69.5	0.04952	54.5	0.12333	89.5	0.03273	89.5	0.05027	99.5	0.05188
				70.5	0.04562	55.5	0.11345
				71.5	0.04713	56.5	0.10427
				72.5	0.04386	57.5	0.0983
				73.5	0.04273	58.5	0.08975
				74.5	0.04025	59.5	0.08422
				75.5	0.03873	60.5	0.07983
				76.5	0.03828	61.5	0.07648
				77.5	0.03632	62.5	0.07091
				78.5	0.03606	63.5	0.06929
				79.5	0.0297	64.5	0.06431
						65.5	0.06205
						66.5	0.05985
						67.5	0.05727
						68.5	0.05528
						69.5	0.0527
						70.5	0.05016
						71.5	0.0492
						72.5	0.04586
						73.5	0.04504
						74.5	0.04408
						75.5	0.04006
						76.5	0.041
						77.5	0.03811
						78.5	0.03718
						79.5	0.03639
						80.5	0.03403
						81.5	0.03264
						82.5	0.03253
						83.5	0.03063
						84.5	0.0295
						85.5	0.02968
						86.5	0.02815
						87.5	0.02704
						88.5	0.02575
						89.5	0.02645

## Sheet: Figure 6d
Figure6d
ErCo1.8Ni0.17Al0.03		ErCo1.96Fe0.04		HoCo1.8Ni015Al0.05		HoCo1.9Ni0.06Fe0.04
T	△T	T	△T	T	△T	T	△T
12	1.85	16	0.61	35	0.93	55.25	0.87
15	2.51	20.5	0.65	41	0.88	60.5	1
22.5	6.39	25	0.76	45	0.95	65.5	1.19
23	6.5	28	1	50	1.1	71	1.582
28	5.5	29	1	55.5	1.6	76	2.76
32	4.11	33	1.1	62	4.3	81	3.6
33	3.84	33.8	1	66.5	3.92	85.5	3.3
35	3.2	38	1.13	71	3.1	90.5	2.6
37	2.72	39.5	1.2	76	2.32	95.5	2.13
40	2.14	43	3.6	80	1.73	100.5	1.7
42.5	2	45.25	4.45	85.5	1.31
45	1.51	51	3.7	90	1
50	1.175	56	2.55	100	0.75
55.25	0.83	60.5	1.83
60.2	0.7	65.5	1.34
65.2	0.578	70.5	1.1
70.25	0.48	75.4	0.92
75.1	0.45	80.4	0.7
80.1	0.35	90.3	0.45
85.1	0.35	100.3	0.2
90	0.27
95	0.27
100	0.25
